# Supplementary material for: 1,3-Diallyl-5-chloro-1H-benzimidazol-2(3H)-one
Source: Acta Crystallogr Sect E Struct Rep Online. 2011 Jan 29;67(Pt 2):o520. doi: 10.1107/S1600536811003035 (PMC3051792; doi:10.1107/S1600536811003035)
Supplement: Supplementary file 2 [file e-67-0o520-Isup2.hkl]

# 
# h,k,l, Fc-squared, Fo-squared, sigma(Fo-squared) and status flag 
# 
data_I
_shelx_title '  P21/c' 
_shelx_refln_list_code          4 
_shelx_F_calc_maximum      148.59 
_exptl_crystal_F_000       520.00 
_reflns_d_resolution_high  0.7697 
 
loop_ 
 _symmetry_equiv_pos_as_xyz 
 'x, y, z' 
 '-x, y+1/2, -z+1/2' 
 '-x, -y, -z' 
 'x, -y-1/2, z-1/2' 
 
_cell_length_a     7.8831 
_cell_length_b    15.2481 
_cell_length_c    10.3593 
_cell_angle_alpha  90.000 
_cell_angle_beta   93.056 
_cell_angle_gamma  90.000 
 
_shelx_F_squared_multiplier     1.000 
 
loop_ 
 _refln_index_h 
 _refln_index_k 
 _refln_index_l 
 _refln_F_squared_calc 
 _refln_F_squared_meas 
 _refln_F_squared_sigma 
 _refln_observed_status 
   1   0   0    12027.76     6839.81    160.64 o 
   2   0   0     2817.38     2873.76     46.69 o 
   3   0   0       70.17       86.13      2.88 o 
   4   0   0        3.95       16.46      2.02 o 
   5   0   0      172.55      174.31      3.90 o 
   6   0   0     1143.23     1248.69     16.01 o 
   7   0   0       74.33       69.08      4.01 o 
   8   0   0        1.89       -4.24      3.20 o 
   9   0   0       55.64       46.55      5.11 o 
  10   0   0       68.74       69.94      6.16 o 
   1   1   0      502.42      484.04     12.12 o 
   2   1   0      153.94      143.17      2.92 o 
   3   1   0     3156.87     3161.34     41.99 o 
   4   1   0       63.64       64.39      1.46 o 
   5   1   0      926.95      945.71     10.47 o 
   6   1   0        0.02        1.16      1.07 o 
   7   1   0      167.90      171.32      3.82 o 
   8   1   0        3.40        4.48      2.41 o 
   9   1   0       12.33       12.24      2.84 o 
  10   1   0        4.78        2.32      2.77 o 
   0   2   0      221.84      204.32      5.46 o 
   1   2   0      265.69      246.00      2.80 o 
   2   2   0      218.15      274.60      5.56 o 
   3   2   0       66.77       67.04      3.98 o 
   4   2   0      112.86      105.56      1.88 o 
   5   2   0      840.88      837.32      7.34 o 
   6   2   0        2.53       -1.71      1.14 o 
   7   2   0      202.37      220.94      6.54 o 
   8   2   0       49.86       45.25      2.89 o 
   9   2   0        5.81        5.96      2.60 o 
  10   2   0        1.47        1.05      3.22 o 
   1   3   0     7288.15     7985.38     67.18 o 
   2   3   0      562.69      612.12      9.06 o 
   3   3   0        0.04        2.06      1.17 o 
   4   3   0      161.72      161.02      3.41 o 
   5   3   0       12.57       14.73      1.31 o 
   6   3   0       84.35       81.21      3.89 o 
   7   3   0        2.27        5.52      1.66 o 
   8   3   0        2.34        2.59      1.95 o 
   9   3   0       16.19       20.34      3.66 o 
  10   3   0        7.08        5.05      3.57 o 
   0   4   0      286.65      303.91      4.45 o 
   1   4   0     4263.62     4660.73     42.51 o 
   2   4   0      633.23      670.25      6.39 o 
   3   4   0       17.25       14.46      1.23 o 
   4   4   0       77.30       72.59      2.76 o 
   5   4   0        0.48       -0.96      1.16 o 
   6   4   0       68.71       73.18      3.46 o 
   7   4   0      163.49      171.60      5.09 o 
   8   4   0        1.28       -0.62      2.17 o 
   9   4   0        5.63        4.06      2.62 o 
  10   4   0       12.57       15.84      7.88 o 
   1   5   0      684.11      566.32      5.27 o 
   2   5   0       31.12       31.06      1.23 o 
   3   5   0     1524.64     1576.96     14.13 o 
   4   5   0      842.19      831.30      9.91 o 
   5   5   0      100.51       86.74      3.28 o 
   6   5   0      190.59      163.41      4.18 o 
   7   5   0        5.45        9.18      1.98 o 
   8   5   0       20.36       24.08      2.94 o 
   9   5   0        2.00       -0.57      2.99 o 
   0   6   0     1878.32     1868.61     30.80 o 
   1   6   0      679.67      725.79      7.11 o 
   2   6   0      817.93      695.86      6.47 o 
   3   6   0      333.98      358.26      3.99 o 
   4   6   0     1035.23      983.26     10.49 o 
   5   6   0      212.44      190.32      4.17 o 
   6   6   0      371.97      355.70      6.43 o 
   7   6   0       94.78      108.28      3.92 o 
   8   6   0       14.72       16.04      3.08 o 
   9   6   0        0.23        0.43      2.44 o 
   1   7   0     2883.43     3071.25     24.42 o 
   2   7   0      393.39      388.20      4.69 o 
   3   7   0       85.58       62.64      1.48 o 
   4   7   0        0.57        1.01      1.03 o 
   5   7   0      616.65      596.72     10.19 o 
   6   7   0       16.45       13.78      3.72 o 
   7   7   0      154.98      183.05      4.95 o 
   8   7   0       15.77       14.28      2.34 o 
   9   7   0        0.60       -2.42      2.33 o 
   0   8   0       18.14       25.17      1.70 o 
   1   8   0      107.96      104.94      2.08 o 
   2   8   0        9.68       11.59      1.07 o 
   3   8   0      239.23      241.04      3.04 o 
   4   8   0        7.03       10.31      2.01 o 
   5   8   0      145.69      130.94      5.83 o 
   6   8   0       80.65       81.31      3.61 o 
   7   8   0       16.12       11.10      2.26 o 
   8   8   0       32.93       34.44      2.92 o 
   9   8   0        2.23        4.20      2.65 o 
   1   9   0        0.35        0.19      0.81 o 
   2   9   0      117.26      133.89      2.26 o 
   3   9   0      283.37      248.70      3.51 o 
   4   9   0      106.23       99.85      2.67 o 
   5   9   0      156.71      155.09      3.68 o 
   6   9   0      134.01      135.16      4.65 o 
   7   9   0       16.20        9.27      2.17 o 
   8   9   0        4.72        4.31      2.19 o 
   9   9   0        8.65        7.03      2.81 o 
   0  10   0      790.34      850.04     11.64 o 
   1  10   0      205.87      225.25      3.06 o 
   2  10   0        1.38        1.97      1.38 o 
   3  10   0       48.92       47.28      1.98 o 
   4  10   0       63.22       69.42      2.39 o 
   5  10   0        1.60        4.07      1.57 o 
   6  10   0      189.71      193.26      5.55 o 
   7  10   0        0.09       -1.60      1.98 o 
   8  10   0       18.25        9.19      2.46 o 
   1  11   0      733.46      705.16      6.78 o 
   2  11   0      134.78      154.43      2.84 o 
   3  11   0      125.45      126.57      2.98 o 
   4  11   0      159.78      151.87      3.41 o 
   5  11   0       17.41       13.51      1.80 o 
   6  11   0       35.17       43.49      3.18 o 
   7  11   0       36.15       36.95      3.18 o 
   8  11   0        0.07       -0.51      2.13 o 
   0  12   0       26.51       22.45      2.66 o 
   1  12   0        7.46        3.72      1.02 o 
   2  12   0       77.23       76.45      2.45 o 
   3  12   0        4.47        5.91      1.38 o 
   4  12   0       64.87       74.25      2.86 o 
   5  12   0        0.01       -1.31      1.45 o 
   6  12   0       76.22       73.60      5.17 o 
   7  12   0        0.73       -0.06      2.15 o 
   8  12   0        3.54        4.28      2.57 o 
   1  13   0       10.56        7.73      1.25 o 
   2  13   0      218.25      208.62      3.65 o 
   3  13   0      318.76      304.78      4.94 o 
   4  13   0        6.71        7.73      1.67 o 
   5  13   0        1.88        0.83      1.51 o 
   6  13   0        0.62        1.26      3.40 o 
   7  13   0       68.76       64.10      4.56 o 
   0  14   0        9.94       15.59      2.54 o 
   1  14   0       53.84       46.39      1.90 o 
   2  14   0        2.17        1.39      1.23 o 
   3  14   0        2.31        0.20      1.58 o 
   4  14   0       32.76       30.35      2.09 o 
   5  14   0        0.04       -2.28      1.52 o 
   6  14   0       37.57       41.43      3.08 o 
   7  14   0        8.14        5.77      3.25 o 
   1  15   0        1.46        3.24      1.33 o 
   2  15   0        0.02       -1.54      1.37 o 
   3  15   0        3.37        0.17      1.30 o 
   4  15   0        3.28        3.79      1.57 o 
   5  15   0       11.72        7.67      1.98 o 
   6  15   0       17.71       24.39      4.04 o 
   0  16   0       87.69       87.43      4.01 o 
   1  16   0       25.59       24.81      1.88 o 
   2  16   0        2.64        2.95      1.52 o 
   3  16   0        7.91        8.73      1.73 o 
   4  16   0       52.31       49.02      2.42 o 
   5  16   0        3.71        2.76      1.92 o 
   6  16   0        8.51       13.26      3.18 o 
   1  17   0        7.39       10.90      2.27 o 
   2  17   0        0.46        0.79      1.51 o 
   3  17   0        6.72        4.85      1.69 o 
   4  17   0        0.20        1.08      1.78 o 
   5  17   0        6.28        5.32      2.12 o 
   0  18   0      129.88      124.71      4.97 o 
   1  18   0       53.04       54.36      2.76 o 
   2  18   0        2.94        0.46      1.60 o 
   3  18   0        1.03        0.42      1.76 o 
   4  18   0        1.87        2.79      2.11 o 
   1  19   0        6.95        5.01      1.85 o 
   2  19   0       20.26       17.90      2.35 o 
 -10   1   1       17.49       17.84      3.23 o 
  -9   1   1        8.28        3.63      2.57 o 
  -8   1   1       15.66       13.48      2.21 o 
  -7   1   1        3.72        5.09      1.47 o 
  -6   1   1        9.20       11.82      1.28 o 
  -5   1   1      262.11      289.81      3.70 o 
  -4   1   1       67.01       48.96      1.95 o 
  -3   1   1      957.11      876.39     15.25 o 
  -2   1   1       15.54       25.93      2.99 o 
  -1   1   1     1565.86     1711.77     23.21 o 
   0   1   1     1756.59     1838.74     30.11 o 
   1   1   1      245.25      206.11      2.36 o 
   2   1   1       73.22       35.69      2.37 o 
   3   1   1     1689.99     1534.41     20.97 o 
   4   1   1      325.82      384.13      5.20 o 
   5   1   1      431.73      433.60      4.73 o 
   6   1   1      209.76      240.23      3.47 o 
   7   1   1        9.17        9.84      2.21 o 
   8   1   1        5.70        5.13      3.61 o 
   9   1   1       27.37       35.07      3.99 o 
  10   1   1        4.02        3.93      2.84 o 
 -10   2   1        8.94        3.86      3.52 o 
  -9   2   1       29.37       39.51      3.51 o 
  -8   2   1       11.22       14.80      2.22 o 
  -7   2   1        0.02        0.66      1.50 o 
  -6   2   1        0.10       -0.88      1.02 o 
  -5   2   1      100.16      111.47      2.67 o 
  -4   2   1     1045.75     1075.25     10.09 o 
  -3   2   1     1419.57     1540.89     18.10 o 
  -2   2   1    22078.87    22316.01    247.96 o 
  -1   2   1     4755.85     5394.75     49.53 o 
   0   2   1      721.78      847.41      8.22 o 
   1   2   1      226.39      257.86      6.27 o 
   2   2   1      756.28      581.18      7.79 o 
   3   2   1        0.12        1.14      0.66 o 
   4   2   1     2778.13     2755.66     28.11 o 
   5   2   1       77.85      114.68      1.94 o 
   6   2   1      222.99      221.07      4.09 o 
   7   2   1       38.29       34.19      2.15 o 
   8   2   1      105.76      107.10      3.83 o 
   9   2   1       10.73       14.24      2.95 o 
  10   2   1        6.98        3.43      3.31 o 
 -10   3   1        1.54        5.52      3.47 o 
  -9   3   1        0.15        0.35      2.81 o 
  -8   3   1      338.42      366.25      6.85 o 
  -7   3   1      444.44      442.28      6.60 o 
  -6   3   1      100.60      110.45      2.94 o 
  -5   3   1      595.22      578.61      5.92 o 
  -4   3   1        0.59        1.13      0.74 o 
  -3   3   1      473.63      546.45      5.80 o 
  -2   3   1     9765.45    10658.39    104.64 o 
  -1   3   1    19917.71    19823.30    179.64 o 
   0   3   1     1285.60     1348.80     12.87 o 
   1   3   1    10235.87    10054.74     99.86 o 
   2   3   1        1.81        2.80      0.61 o 
   3   3   1      242.77      243.71      5.05 o 
   4   3   1      940.47      979.02     14.52 o 
   5   3   1      378.08      371.43      6.33 o 
   6   3   1        0.02        0.87      1.38 o 
   7   3   1        1.89        0.15      1.55 o 
   8   3   1       87.04       82.73      3.44 o 
   9   3   1       40.56       45.08      4.36 o 
  10   3   1        0.70        1.15      4.14 o 
 -10   4   1        0.00        3.40      3.53 o 
  -9   4   1       41.38       53.52      5.35 o 
  -8   4   1       91.89       95.69      4.70 o 
  -7   4   1       54.47       60.90      3.51 o 
  -6   4   1      657.39      611.20      7.86 o 
  -5   4   1        4.98        2.41      1.25 o 
  -4   4   1      178.60      150.17      2.39 o 
  -3   4   1      782.44      823.29      8.05 o 
  -2   4   1      170.03      172.63      3.12 o 
  -1   4   1     4072.09     4426.76     37.17 o 
   0   4   1     2045.26     1833.93     16.07 o 
   1   4   1     1428.71     1300.97     12.43 o 
   2   4   1      178.48      174.21      3.59 o 
   3   4   1       22.42       18.20      1.45 o 
   4   4   1      127.12      102.55      3.58 o 
   5   4   1        0.01        1.73      1.04 o 
   6   4   1      140.91      107.17      3.84 o 
   7   4   1        3.39        3.56      1.56 o 
   8   4   1       27.00       30.27      4.31 o 
   9   4   1       23.04       25.07      4.23 o 
  -9   5   1        2.80        6.34      2.73 o 
  -8   5   1        7.99        3.43      1.98 o 
  -7   5   1      116.97      108.59      3.83 o 
  -6   5   1       11.80       10.36      1.90 o 
  -5   5   1       45.00       42.66      2.29 o 
  -4   5   1       82.72       84.77      1.67 o 
  -3   5   1        0.52        5.28      0.71 o 
  -2   5   1      139.27      185.34      2.41 o 
  -1   5   1       15.84       21.84      0.95 o 
   0   5   1     1011.57     1085.00     12.03 o 
   1   5   1      134.96      149.76      2.90 o 
   2   5   1     1160.34     1295.42     10.91 o 
   3   5   1      188.15      178.35      2.87 o 
   4   5   1       77.72       73.81      2.94 o 
   5   5   1       30.10       29.62      2.04 o 
   6   5   1      172.38      169.56      4.10 o 
   7   5   1        0.55       -1.09      1.72 o 
   8   5   1       28.32       30.05      3.03 o 
   9   5   1        2.59        4.69      2.66 o 
  -9   6   1       20.84       14.94      3.04 o 
  -8   6   1        0.08       -0.92      1.97 o 
  -7   6   1      294.04      296.21      6.19 o 
  -6   6   1      177.14      165.26      4.41 o 
  -5   6   1      257.48      240.69      4.80 o 
  -4   6   1       39.90       45.79      1.46 o 
  -3   6   1      681.79      675.18      7.89 o 
  -2   6   1      137.01      169.50      2.17 o 
  -1   6   1      317.67      256.98      3.07 o 
   0   6   1       17.65       29.30      1.82 o 
   1   6   1      129.33      106.98      2.03 o 
   2   6   1      101.58      125.60      1.90 o 
   3   6   1      198.51      213.30      3.27 o 
   4   6   1       28.88       16.81      1.31 o 
   5   6   1       25.84       18.85      2.88 o 
   6   6   1      127.19      129.11      4.98 o 
   7   6   1        8.22        9.23      2.02 o 
   8   6   1       26.57       18.12      2.51 o 
   9   6   1        0.12       -2.62      2.82 o 
  -9   7   1       15.51       14.98      2.66 o 
  -8   7   1       48.49       36.13      2.99 o 
  -7   7   1      316.41      321.70      6.55 o 
  -6   7   1        2.46        3.41      1.75 o 
  -5   7   1      333.47      329.36      6.59 o 
  -4   7   1       28.90       27.13      1.28 o 
  -3   7   1      282.81      344.10      4.18 o 
  -2   7   1     1458.91     1651.03     12.33 o 
  -1   7   1      751.05      808.64      7.43 o 
   0   7   1      379.26      397.60      4.58 o 
   1   7   1      135.64      104.92      2.18 o 
   2   7   1       31.59       36.36      1.28 o 
   3   7   1       14.59       26.08      1.05 o 
   4   7   1      151.51      130.12      3.95 o 
   5   7   1        6.07        4.88      1.52 o 
   6   7   1       78.96       84.88      3.78 o 
   7   7   1        1.10       -0.02      1.73 o 
   8   7   1        6.10        5.51      2.14 o 
   9   7   1       19.88       26.04      3.26 o 
  -9   8   1        8.63        7.39      2.82 o 
  -8   8   1       37.21       42.31      3.11 o 
  -7   8   1        2.57        1.78      1.88 o 
  -6   8   1       12.75       10.86      2.15 o 
  -5   8   1        0.34        0.61      1.70 o 
  -4   8   1       10.36        7.78      1.58 o 
  -3   8   1      125.21      123.66      2.66 o 
  -2   8   1      674.22      666.62      6.10 o 
  -1   8   1      373.46      482.11      5.08 o 
   0   8   1     1356.73     1349.60     12.50 o 
   1   8   1      107.38      104.60      2.05 o 
   2   8   1     1451.61     1425.63     12.34 o 
   3   8   1        2.69        1.07      0.73 o 
   4   8   1      113.44       93.17      3.37 o 
   5   8   1       16.34       21.33      2.06 o 
   6   8   1        0.64       -1.55      1.76 o 
   7   8   1        6.24        9.19      2.17 o 
   8   8   1       70.50       81.75      3.79 o 
   9   8   1        2.69       -0.17      2.45 o 
  -9   9   1        1.38        2.81      2.37 o 
  -8   9   1        0.26        0.56      1.99 o 
  -7   9   1       15.72       10.41      2.21 o 
  -6   9   1       40.70       34.76      2.81 o 
  -5   9   1       41.85       42.27      2.83 o 
  -4   9   1       25.84       30.17      1.71 o 
  -3   9   1      709.66      665.22      5.89 o 
  -2   9   1       20.73       29.63      1.70 o 
  -1   9   1     1430.25     1453.85     11.91 o 
   0   9   1      155.82      200.63      3.20 o 
   1   9   1      205.13      250.50      3.90 o 
   2   9   1      511.68      518.96      5.59 o 
   3   9   1      888.59      818.37      8.68 o 
   4   9   1      268.08      250.86      4.15 o 
   5   9   1     1167.97     1126.40     11.71 o 
   6   9   1       33.63       29.59      2.71 o 
   7   9   1      125.63      118.09      4.61 o 
   8   9   1        4.30        8.05      2.26 o 
   9   9   1       26.26       24.50      3.34 o 
  -8  10   1        4.50        1.09      2.16 o 
  -7  10   1        7.95       16.98      2.47 o 
  -6  10   1        2.91        0.78      2.26 o 
  -5  10   1       39.56       36.20      2.44 o 
  -4  10   1      339.47      334.81      4.95 o 
  -3  10   1       21.06       18.67      1.34 o 
  -2  10   1       27.12       34.91      1.34 o 
  -1  10   1      259.27      244.47      3.10 o 
   0  10   1       88.56       89.57      2.31 o 
   1  10   1       98.32       85.05      2.25 o 
   2  10   1      341.59      362.33      4.40 o 
   3  10   1       62.11       65.57      2.15 o 
   4  10   1       96.98      102.66      2.86 o 
   5  10   1       49.98       61.43      2.43 o 
   6  10   1      117.40      114.19      4.40 o 
   7  10   1        0.01       -2.62      1.75 o 
   8  10   1        0.46       -2.69      2.10 o 
  -8  11   1        4.44        2.35      2.27 o 
  -7  11   1       40.12       42.87      3.12 o 
  -6  11   1       15.97       16.73      2.46 o 
  -5  11   1       46.71       40.28      2.34 o 
  -4  11   1       18.81       16.68      1.64 o 
  -3  11   1       73.43       66.86      2.11 o 
  -2  11   1      107.65      122.36      2.32 o 
  -1  11   1        0.01       -0.21      0.87 o 
   0  11   1      252.65      296.06      4.36 o 
   1  11   1       41.56       52.65      2.08 o 
   2  11   1        3.09        1.81      0.85 o 
   3  11   1      132.50      117.92      3.73 o 
   4  11   1      244.97      243.77      4.69 o 
   5  11   1      225.21      202.53      4.82 o 
   6  11   1       30.91       27.09      3.77 o 
   7  11   1        2.47       -0.41      2.10 o 
   8  11   1       15.19       16.57      2.66 o 
  -8  12   1        1.87       -1.58      2.49 o 
  -7  12   1       25.06       34.69      3.26 o 
  -6  12   1        1.48        0.54      1.94 o 
  -5  12   1       33.27       27.54      2.19 o 
  -4  12   1        1.16       -1.06      1.64 o 
  -3  12   1       22.93       19.89      1.59 o 
  -2  12   1       28.11       24.01      1.39 o 
  -1  12   1        0.01        0.72      0.95 o 
   0  12   1       87.61      100.64      2.71 o 
   1  12   1      129.75      125.94      2.53 o 
   2  12   1        0.15        0.74      1.09 o 
   3  12   1      103.25      100.78      2.89 o 
   4  12   1      311.89      283.86      4.83 o 
   5  12   1        6.30       11.80      1.71 o 
   6  12   1        0.01        1.24      1.97 o 
   7  12   1       27.68       23.65      2.87 o 
   8  12   1        3.18        1.37      2.41 o 
  -7  13   1        0.58       -0.15      2.19 o 
  -6  13   1        0.57        2.76      2.22 o 
  -5  13   1       48.76       52.91      2.74 o 
  -4  13   1       98.84       85.75      2.66 o 
  -3  13   1      225.04      235.51      4.05 o 
  -2  13   1      117.22      129.69      3.02 o 
  -1  13   1       41.26       39.95      1.63 o 
   0  13   1       12.13       12.46      1.41 o 
   1  13   1       93.29      100.21      2.62 o 
   2  13   1       77.90       76.50      2.34 o 
   3  13   1        0.05       -0.93      1.26 o 
   4  13   1        2.84        3.31      1.42 o 
   5  13   1       19.42       27.25      2.08 o 
   6  13   1        9.03        5.51      2.08 o 
   7  13   1       19.96       17.43      3.27 o 
  -7  14   1        6.83        6.67      2.54 o 
  -6  14   1       22.33       25.13      2.48 o 
  -5  14   1       16.19       12.66      1.91 o 
  -4  14   1       76.73       81.46      2.73 o 
  -3  14   1       10.15        7.16      1.48 o 
  -2  14   1       60.83       58.71      2.11 o 
  -1  14   1      214.38      208.34      3.56 o 
   0  14   1      267.01      264.75      4.26 o 
   1  14   1        0.17       -0.90      1.49 o 
   2  14   1       22.08       25.63      1.88 o 
   3  14   1        2.33        2.65      1.41 o 
   4  14   1        1.80        0.34      1.46 o 
   5  14   1       86.98       91.19      3.45 o 
   6  14   1       24.67       29.52      2.57 o 
   7  14   1        3.83        1.83      2.56 o 
  -6  15   1       10.49        6.57      2.18 o 
  -5  15   1       57.88       61.32      3.27 o 
  -4  15   1       17.45       10.70      1.85 o 
  -3  15   1        0.90       -0.27      1.31 o 
  -2  15   1       87.55       90.90      2.99 o 
  -1  15   1       86.54      100.65      2.67 o 
   0  15   1        3.97        5.66      1.27 o 
   1  15   1      147.62      163.37      3.56 o 
   2  15   1       23.00       16.63      1.93 o 
   3  15   1        3.19        2.00      1.31 o 
   4  15   1       11.11        8.25      1.89 o 
   5  15   1       65.68       70.45      3.25 o 
   6  15   1       59.05       58.49      3.47 o 
  -6  16   1        1.06       -1.62      2.01 o 
  -5  16   1       35.24       40.65      2.83 o 
  -4  16   1        0.01        1.48      1.56 o 
  -3  16   1       14.59        9.85      1.56 o 
  -2  16   1       11.22       11.29      1.75 o 
  -1  16   1       58.66       56.13      2.36 o 
   0  16   1       39.17       34.05      1.79 o 
   1  16   1      226.18      237.60      4.41 o 
   2  16   1      144.96      146.26      3.87 o 
   3  16   1       16.62       15.15      2.04 o 
   4  16   1       61.45       62.96      2.87 o 
   5  16   1       22.06       20.00      2.52 o 
  -5  17   1       26.44       28.25      3.53 o 
  -4  17   1        4.10        2.00      1.87 o 
  -3  17   1       31.94       43.18      2.53 o 
  -2  17   1       67.78       71.70      2.93 o 
  -1  17   1       46.09       53.35      3.46 o 
   0  17   1        3.34        2.40      1.37 o 
   1  17   1        6.50        7.74      1.72 o 
   2  17   1       31.91       36.16      2.36 o 
   3  17   1       19.79       14.68      1.99 o 
   4  17   1        1.59       -0.56      1.92 o 
   5  17   1        9.87        6.18      2.28 o 
  -4  18   1       12.02        9.38      2.44 o 
  -3  18   1        2.09        2.77      1.97 o 
  -2  18   1       14.29       21.49      2.40 o 
  -1  18   1       31.91       26.49      2.19 o 
   0  18   1        1.02        0.93      1.48 o 
   1  18   1       16.81       16.70      2.00 o 
   2  18   1       33.28       31.85      2.77 o 
   3  18   1        7.67        7.91      2.01 o 
   4  18   1        3.12        3.33      1.96 o 
  -2  19   1        0.40       -1.84      1.95 o 
  -1  19   1        0.02       -0.82      1.67 o 
   0  19   1       17.93       17.97      2.32 o 
   1  19   1        0.87       -0.97      1.52 o 
   2  19   1       12.62        9.31      2.09 o 
 -10   0   2       68.02       67.03      6.15 o 
  -9   0   2      191.96      207.50      8.97 o 
  -8   0   2       13.39       11.88      2.77 o 
  -7   0   2      534.04      546.55     11.95 o 
  -6   0   2      392.74      409.44      7.09 o 
  -5   0   2       83.46       94.84      3.11 o 
  -4   0   2        2.50        1.64      2.03 o 
  -3   0   2      620.37      554.67     14.48 o 
  -2   0   2      320.92      489.59     13.37 o 
  -1   0   2       13.71        1.97      1.13 o 
   0   0   2     2349.75     2501.64     33.13 o 
   1   0   2    10073.71    10333.52    211.26 o 
   2   0   2     4229.84     4279.34     74.61 o 
   3   0   2        4.02        2.40      1.86 o 
   4   0   2      559.53      453.08      7.56 o 
   5   0   2      132.89       94.78      3.24 o 
   6   0   2       18.70       17.48      2.44 o 
   7   0   2       50.57       56.98      4.76 o 
   8   0   2        0.03        4.12      3.40 o 
   9   0   2      157.27      181.44      8.71 o 
  10   0   2       85.47       75.96      8.29 o 
 -10   1   2       91.08      110.72      6.27 o 
  -9   1   2        2.82        5.21      2.68 o 
  -8   1   2       12.76       22.16      2.38 o 
  -7   1   2       55.28       57.50      2.32 o 
  -6   1   2        2.41        1.44      1.14 o 
  -5   1   2        6.03       11.51      1.12 o 
  -4   1   2     1290.28     1271.03     12.77 o 
  -3   1   2     1412.28     1465.26     15.17 o 
  -2   1   2      592.25      785.75     14.83 o 
  -1   1   2      461.79      426.09     10.58 o 
   0   1   2     1792.30     1686.05     15.87 o 
   1   1   2     1714.34     1579.46     16.51 o 
   2   1   2     3986.78     3929.09     51.92 o 
   3   1   2      414.54      409.19      5.19 o 
   4   1   2       24.93       47.19      2.05 o 
   5   1   2      120.11      104.60      2.71 o 
   6   1   2       39.35       41.45      1.89 o 
   7   1   2      425.41      436.12      8.38 o 
   8   1   2        1.01       -2.76      2.21 o 
   9   1   2        2.29        4.91      2.59 o 
  10   1   2       25.70       25.93      3.76 o 
 -10   2   2        4.04        7.92      4.38 o 
  -9   2   2        0.02        2.00      4.80 o 
  -8   2   2      222.91      228.69      5.44 o 
  -7   2   2       28.56       38.31      2.05 o 
  -6   2   2      145.49      129.40      2.68 o 
  -5   2   2      105.61       91.33      2.27 o 
  -4   2   2     1730.17     1863.09     16.74 o 
  -3   2   2      842.09      943.72     11.07 o 
  -2   2   2     9935.38    10702.46    116.41 o 
  -1   2   2       44.15       51.69      2.33 o 
   0   2   2      267.01      325.43      3.62 o 
   1   2   2      224.30      185.25      2.41 o 
   2   2   2      463.67      533.98      6.23 o 
   3   2   2      370.82      399.32      8.73 o 
   4   2   2      863.08      963.45     10.67 o 
   5   2   2       25.26       39.45      1.33 o 
   6   2   2       63.33       76.70      2.64 o 
   7   2   2       67.36       69.72      2.90 o 
   8   2   2        2.28        1.30      1.93 o 
   9   2   2        0.35        1.66      2.86 o 
 -10   3   2        0.12        0.21      3.35 o 
  -9   3   2       42.80       44.19      3.76 o 
  -8   3   2      118.74      122.17      5.64 o 
  -7   3   2       11.39       11.35      1.77 o 
  -6   3   2       63.39       61.00      2.31 o 
  -5   3   2       23.15       22.52      1.43 o 
  -4   3   2       24.69       32.60      1.38 o 
  -3   3   2      163.69      144.57      2.24 o 
  -2   3   2      450.66      553.80      6.65 o 
  -1   3   2     1051.42     1134.36     15.04 o 
   0   3   2     2669.29     2953.47     27.24 o 
   1   3   2       44.92       54.91      2.64 o 
   2   3   2     1305.56     1444.08     12.92 o 
   3   3   2       36.11       30.29      1.58 o 
   4   3   2       23.87       16.36      0.96 o 
   5   3   2      125.55      140.04      2.75 o 
   6   3   2        6.19        5.38      1.53 o 
   7   3   2        9.21        4.12      1.64 o 
   8   3   2       17.91       12.08      2.34 o 
   9   3   2       10.12       10.31      3.08 o 
  -9   4   2       31.74       41.26      6.44 o 
  -8   4   2       71.95       82.40      6.58 o 
  -7   4   2        0.20       -0.18      1.85 o 
  -6   4   2      536.82      522.05      7.12 o 
  -5   4   2       15.53       14.57      1.28 o 
  -4   4   2      703.88      686.84      7.19 o 
  -3   4   2       50.95       46.65      1.46 o 
  -2   4   2        2.29        0.52      0.67 o 
  -1   4   2      829.27      805.55     22.71 o 
   0   4   2     1729.13     1601.41     15.15 o 
   1   4   2     4733.85     4833.94     40.58 o 
   2   4   2     1490.63     1637.73     12.79 o 
   3   4   2       70.83       61.14      1.34 o 
   4   4   2      148.30      178.73      5.18 o 
   5   4   2      149.49      140.11      3.39 o 
   6   4   2        4.51        4.12      1.49 o 
   7   4   2       10.79       12.35      1.82 o 
   8   4   2        0.27       -0.98      2.75 o 
   9   4   2       30.61       27.16      8.09 o 
  -9   5   2      219.82      237.98      8.33 o 
  -8   5   2        6.16       13.81      2.41 o 
  -7   5   2       88.16       82.73      3.46 o 
  -6   5   2       17.44       18.42      2.56 o 
  -5   5   2       48.97       59.65      2.70 o 
  -4   5   2     2692.81     2720.64     22.11 o 
  -3   5   2    10670.60    11613.17     83.00 o 
  -2   5   2       12.42       21.43      0.92 o 
  -1   5   2     3304.79     3294.08     29.88 o 
   0   5   2        2.93        0.65      0.56 o 
   1   5   2        9.63       16.17      0.88 o 
   2   5   2       20.27       16.90      0.90 o 
   3   5   2      639.36      719.82      6.71 o 
   4   5   2       80.49       69.45      3.21 o 
   5   5   2        1.41        1.41      1.70 o 
   6   5   2      566.54      587.56      7.76 o 
   7   5   2      126.69      126.72      3.59 o 
   8   5   2        0.35       -2.62      2.52 o 
   9   5   2        7.42       12.16      3.51 o 
  -9   6   2       31.78       40.86      3.78 o 
  -8   6   2       51.99       55.60      4.88 o 
  -7   6   2       15.41       11.49      2.26 o 
  -6   6   2       14.07       10.00      2.26 o 
  -5   6   2      136.82      140.89      3.51 o 
  -4   6   2      208.22      216.72      3.11 o 
  -3   6   2     2056.11     2047.86     15.01 o 
  -2   6   2     1972.17     2119.54     16.27 o 
  -1   6   2      120.85      192.95      2.62 o 
   0   6   2      274.66      264.35      3.68 o 
   1   6   2      561.89      550.94      5.91 o 
   2   6   2        0.23        8.34      0.73 o 
   3   6   2      939.83      989.66     11.11 o 
   4   6   2      749.80      725.41      7.81 o 
   5   6   2       44.88       55.04      3.38 o 
   6   6   2      214.38      231.76      6.57 o 
   7   6   2      117.13      115.43      4.55 o 
   8   6   2       31.20       24.89      2.95 o 
   9   6   2        0.25        4.30      4.76 o 
  -9   7   2        0.17        0.55      2.25 o 
  -8   7   2       57.02       53.45      3.02 o 
  -7   7   2       25.20       16.90      2.27 o 
  -6   7   2      150.84      149.39      5.03 o 
  -5   7   2      104.33      110.65      3.65 o 
  -4   7   2      108.88      103.29      2.08 o 
  -3   7   2       31.84       18.52      0.99 o 
  -2   7   2      127.95       76.40      1.73 o 
  -1   7   2       77.68      107.68      2.05 o 
   0   7   2     1774.73     1764.13     14.82 o 
   1   7   2      797.75      862.20      8.62 o 
   2   7   2        3.03        2.08      0.76 o 
   3   7   2      190.08      145.98      2.37 o 
   4   7   2        9.85       13.33      1.54 o 
   5   7   2       49.48       45.16      2.72 o 
   6   7   2       13.89       15.16      2.18 o 
   7   7   2        2.61       -0.70      1.80 o 
   8   7   2       23.30       21.09      2.49 o 
   9   7   2       38.15       37.01      3.51 o 
  -9   8   2        7.67        7.76      2.79 o 
  -8   8   2        1.25        3.52      2.34 o 
  -7   8   2        1.99        3.48      1.93 o 
  -6   8   2      261.03      247.91      5.58 o 
  -5   8   2       17.64       16.60      2.26 o 
  -4   8   2      101.34      120.54      2.33 o 
  -3   8   2      320.92      307.89      3.10 o 
  -2   8   2      105.04      154.84      2.18 o 
  -1   8   2        0.30        1.62      0.74 o 
   0   8   2       71.45       68.12      1.80 o 
   1   8   2       58.38       68.05      1.68 o 
   2   8   2       89.92       71.36      1.95 o 
   3   8   2      648.94      657.58      6.97 o 
   4   8   2      718.19      710.41      7.99 o 
   5   8   2       48.85       57.06      2.42 o 
   6   8   2       89.99       91.56      4.22 o 
   7   8   2       11.24       12.16      2.38 o 
   8   8   2        3.02        6.32      2.21 o 
   9   8   2        0.51        5.41      2.54 o 
  -9   9   2        1.77       -1.68      2.75 o 
  -8   9   2        0.00        1.30      2.08 o 
  -7   9   2        0.95       -0.05      1.49 o 
  -6   9   2       11.05        8.99      2.01 o 
  -5   9   2       21.21       19.62      2.11 o 
  -4   9   2      176.79      197.14      3.28 o 
  -3   9   2        5.87       12.56      0.92 o 
  -2   9   2       82.36      115.78      2.00 o 
  -1   9   2      174.26      181.26      2.72 o 
   0   9   2       14.62        7.88      0.99 o 
   1   9   2       25.89       21.62      1.19 o 
   2   9   2        0.47        2.62      0.94 o 
   3   9   2       25.18       38.14      1.55 o 
   4   9   2        6.33        7.71      1.34 o 
   5   9   2        0.66        0.28      1.29 o 
   6   9   2       42.07       40.89      2.88 o 
   7   9   2        1.06        2.44      2.04 o 
   8   9   2       10.19       13.66      2.58 o 
  -8  10   2        1.69        3.31      2.26 o 
  -7  10   2       52.26       52.79      2.95 o 
  -6  10   2       16.90       20.45      2.28 o 
  -5  10   2        8.53        6.52      1.66 o 
  -4  10   2       81.25       73.24      2.47 o 
  -3  10   2       20.30       17.24      1.09 o 
  -2  10   2      208.08      192.78      2.81 o 
  -1  10   2       67.52       61.85      1.88 o 
   0  10   2       47.17       45.55      1.75 o 
   1  10   2       57.38       68.20      1.92 o 
   2  10   2       42.24       40.96      1.76 o 
   3  10   2        2.38        1.16      1.17 o 
   4  10   2        4.10        4.06      1.34 o 
   5  10   2        0.35        2.05      1.39 o 
   6  10   2       30.69       32.37      2.83 o 
   7  10   2       16.87       10.99      2.43 o 
   8  10   2       26.35       30.29      2.94 o 
  -8  11   2        9.46        6.20      2.49 o 
  -7  11   2       38.97       36.08      2.68 o 
  -6  11   2        5.24        2.76      1.84 o 
  -5  11   2      115.87      103.45      3.39 o 
  -4  11   2       15.10       20.04      1.56 o 
  -3  11   2       53.53       38.48      1.66 o 
  -2  11   2       38.59       41.20      1.54 o 
  -1  11   2       11.90       17.43      1.21 o 
   0  11   2      279.75      281.39      3.90 o 
   1  11   2     1179.19     1123.77     10.01 o 
   2  11   2        4.16        0.37      0.91 o 
   3  11   2      463.63      462.30      6.11 o 
   4  11   2       19.65       21.52      1.77 o 
   5  11   2      201.38      201.95      4.22 o 
   6  11   2        6.40        6.10      2.11 o 
   7  11   2       32.03       40.26      3.33 o 
   8  11   2        2.74        6.71      2.33 o 
  -8  12   2        6.93        4.95      2.79 o 
  -7  12   2        0.17        0.97      1.91 o 
  -6  12   2        0.88        0.42      1.84 o 
  -5  12   2        0.15       -1.49      1.53 o 
  -4  12   2        5.65        4.28      1.44 o 
  -3  12   2      352.57      355.79      4.95 o 
  -2  12   2      827.35      864.82      7.81 o 
  -1  12   2       20.85       19.81      1.37 o 
   0  12   2       32.47       29.05      1.55 o 
   1  12   2       44.70       46.40      1.70 o 
   2  12   2        0.11       -0.77      1.07 o 
   3  12   2      427.34      417.46      5.89 o 
   4  12   2      310.27      329.79      7.49 o 
   5  12   2        7.26        7.90      1.64 o 
   6  12   2        1.25        0.02      1.95 o 
   7  12   2       10.55       18.06      3.47 o 
  -7  13   2        2.87        2.61      2.80 o 
  -6  13   2        4.85        5.24      2.09 o 
  -5  13   2        1.66        2.23      1.53 o 
  -4  13   2      127.62      133.37      3.54 o 
  -3  13   2       12.88       12.75      1.52 o 
  -2  13   2        7.08        8.02      1.23 o 
  -1  13   2       21.80       17.63      1.42 o 
   0  13   2      120.36      112.14      2.98 o 
   1  13   2        6.67        7.55      1.47 o 
   2  13   2      315.73      323.46      4.70 o 
   3  13   2      184.13      163.71      3.70 o 
   4  13   2        3.99        3.78      1.50 o 
   5  13   2        6.99        6.66      1.65 o 
   6  13   2        9.44        4.39      1.94 o 
   7  13   2       14.13       15.31      3.07 o 
  -7  14   2        7.19        9.22      2.73 o 
  -6  14   2        0.33       -2.64      1.76 o 
  -5  14   2        4.42       -0.30      1.52 o 
  -4  14   2        1.11        0.84      1.44 o 
  -3  14   2       12.65        8.59      1.54 o 
  -2  14   2       55.95       48.00      2.15 o 
  -1  14   2       85.67       82.37      2.38 o 
   0  14   2       74.74       84.32      2.41 o 
   1  14   2       32.12       27.98      1.93 o 
   2  14   2      201.11      193.52      4.44 o 
   3  14   2       69.08       66.05      3.70 o 
   4  14   2       16.70       20.17      1.95 o 
   5  14   2       17.24       14.86      1.90 o 
   6  14   2        3.84        3.62      1.87 o 
  -6  15   2       15.35       17.95      2.97 o 
  -5  15   2        6.13        5.00      1.71 o 
  -4  15   2        0.05       -0.30      1.45 o 
  -3  15   2        0.12       -1.88      1.25 o 
  -2  15   2        1.03        2.54      1.35 o 
  -1  15   2       79.23       83.99      3.91 o 
   0  15   2      183.44      184.72      3.74 o 
   1  15   2        0.18        1.36      1.47 o 
   2  15   2       51.60       50.09      2.73 o 
   3  15   2        3.68        0.59      1.36 o 
   4  15   2        0.02       -0.35      1.48 o 
   5  15   2       17.40       22.65      2.20 o 
   6  15   2        0.41        2.83      2.02 o 
  -5  16   2       10.73        7.97      2.08 o 
  -4  16   2        6.69        7.27      1.79 o 
  -3  16   2      134.74      121.77      3.33 o 
  -2  16   2      105.65      100.16      3.28 o 
  -1  16   2        4.05        2.63      1.31 o 
   0  16   2        0.81        1.15      1.30 o 
   1  16   2       15.46       17.48      2.05 o 
   2  16   2       39.16       41.35      2.78 o 
   3  16   2       76.95       71.84      4.25 o 
   4  16   2        3.71        3.05      1.68 o 
   5  16   2        8.75        3.84      1.99 o 
  -5  17   2        0.84        1.99      1.99 o 
  -4  17   2        8.06        7.23      2.05 o 
  -3  17   2        1.99       -0.51      1.61 o 
  -2  17   2       17.16       12.14      1.89 o 
  -1  17   2       54.20       53.05      2.87 o 
   0  17   2        1.58        2.16      1.38 o 
   1  17   2       23.74       26.82      2.13 o 
   2  17   2        7.05       10.85      2.05 o 
   3  17   2        3.36        5.63      1.95 o 
   4  17   2       10.07       10.25      2.27 o 
  -4  18   2        0.77        1.37      2.09 o 
  -3  18   2       12.91        9.08      2.31 o 
  -2  18   2        2.71        2.42      1.66 o 
  -1  18   2       35.43       43.86      2.55 o 
   0  18   2      102.49      105.41      3.27 o 
   1  18   2       30.69       26.97      2.99 o 
   2  18   2        2.23        0.76      1.71 o 
   3  18   2       30.91       37.24      3.04 o 
  -2  19   2        5.89       -0.15      1.80 o 
  -1  19   2       15.48       10.98      1.96 o 
   0  19   2        0.16        1.40      1.65 o 
   1  19   2        1.28        1.13      1.61 o 
   2  19   2       25.38       30.77      2.63 o 
 -10   1   3       82.05       84.09     10.68 o 
  -9   1   3       68.56       60.68      4.26 o 
  -8   1   3       25.84       25.68      2.59 o 
  -7   1   3       37.99       37.44      2.47 o 
  -6   1   3      221.74      228.69      3.65 o 
  -5   1   3      154.23      165.53      3.12 o 
  -4   1   3       60.48       81.75      1.77 o 
  -3   1   3      365.79      345.56      4.09 o 
  -2   1   3      107.29       70.55      1.85 o 
  -1   1   3      105.26      117.52      2.55 o 
   0   1   3     4200.70     4162.31     37.30 o 
   1   1   3        0.19        6.95      0.81 o 
   2   1   3     1572.47     1836.47     24.74 o 
   3   1   3      235.92      193.79      3.34 o 
   4   1   3        0.41        0.09      0.86 o 
   5   1   3        9.73       11.91      1.50 o 
   6   1   3       17.27       15.81      1.73 o 
   7   1   3       39.02       42.62      3.43 o 
   8   1   3      255.44      263.94      9.10 o 
   9   1   3       88.10       86.69      6.01 o 
 -10   2   3       58.55       64.84      5.40 o 
  -9   2   3       68.99       79.03      4.40 o 
  -8   2   3      156.15      147.13      5.52 o 
  -7   2   3        1.47       -0.13      1.40 o 
  -6   2   3      207.01      214.36      3.74 o 
  -5   2   3      862.90      902.76      8.03 o 
  -4   2   3       51.25       70.54      2.69 o 
  -3   2   3      677.90      662.04      7.37 o 
  -2   2   3     2245.56     2290.28     23.20 o 
  -1   2   3      126.59       89.57      1.72 o 
   0   2   3      852.30      979.83     10.61 o 
   1   2   3      855.38      813.98     10.21 o 
   2   2   3        0.23       -0.91      0.86 o 
   3   2   3       15.27       10.19      1.18 o 
   4   2   3      248.51      337.47      4.96 o 
   5   2   3      561.45      570.04      7.23 o 
   6   2   3      155.32      162.81      3.97 o 
   7   2   3      122.71      115.66      9.22 o 
   8   2   3      177.87      174.63      6.35 o 
   9   2   3        1.30        4.08      3.01 o 
  -9   3   3        6.77        1.14      2.71 o 
  -8   3   3        0.17       -0.14      2.35 o 
  -7   3   3        1.44       -1.00      1.34 o 
  -6   3   3      217.63      215.16      3.95 o 
  -5   3   3      439.22      454.96      4.88 o 
  -4   3   3      107.83       77.33      1.94 o 
  -3   3   3      145.92      162.31      2.57 o 
  -2   3   3      226.33      205.97      5.69 o 
  -1   3   3        0.15        1.09      0.66 o 
   0   3   3        2.68        6.72      1.09 o 
   1   3   3        6.53       24.62      1.59 o 
   2   3   3        1.23        3.81      0.82 o 
   3   3   3      458.76      415.50      4.68 o 
   4   3   3      243.26      250.78      3.42 o 
   5   3   3      467.86      460.28      7.07 o 
   6   3   3       75.83       80.91      2.75 o 
   7   3   3        1.32       -0.22      1.75 o 
   8   3   3      171.01      154.63      5.89 o 
   9   3   3       23.10       26.04      3.78 o 
  -9   4   3        0.77       -1.89      2.65 o 
  -8   4   3       35.14       32.81      3.63 o 
  -7   4   3       47.93       58.29      3.40 o 
  -6   4   3       34.32       27.59      1.81 o 
  -5   4   3      194.76      197.80      3.50 o 
  -4   4   3     1602.85     1650.69     14.20 o 
  -3   4   3      578.23      767.19      6.88 o 
  -2   4   3      206.03      236.27      3.48 o 
  -1   4   3     1525.82     1587.01     14.05 o 
   0   4   3     1124.12      990.47      9.13 o 
   1   4   3     2455.75     2421.51     22.59 o 
   2   4   3     2843.21     2897.43     23.04 o 
   3   4   3      979.15      842.83      6.91 o 
   4   4   3       18.67       23.35      1.19 o 
   5   4   3      244.21      275.59      4.86 o 
   6   4   3       83.90       70.50      4.02 o 
   7   4   3       20.40       17.95      2.19 o 
   8   4   3        0.64        0.17      2.26 o 
   9   4   3       23.88       23.22      4.82 o 
  -9   5   3       18.32       25.56      3.38 o 
  -8   5   3        6.96        1.28      2.16 o 
  -7   5   3      159.04      162.80      4.75 o 
  -6   5   3        7.45        6.60      1.67 o 
  -5   5   3       47.10       48.96      1.77 o 
  -4   5   3      788.16      787.62      7.27 o 
  -3   5   3      550.98      470.89      5.45 o 
  -2   5   3      826.85      835.53      8.11 o 
  -1   5   3      236.97      221.25      3.10 o 
   0   5   3      290.98      271.81      3.41 o 
   1   5   3        6.16        9.85      0.91 o 
   2   5   3      818.61      918.52      8.24 o 
   3   5   3     1254.93     1321.55     10.30 o 
   4   5   3       27.63       17.59      1.10 o 
   5   5   3       10.63       12.15      1.63 o 
   6   5   3      295.10      264.97      5.84 o 
   7   5   3        5.38        5.02      1.93 o 
   8   5   3       22.21       21.39      3.70 o 
   9   5   3        0.30       -1.84      4.26 o 
  -9   6   3       12.58        8.10      2.89 o 
  -8   6   3        1.76        3.82      2.26 o 
  -7   6   3        0.72        0.24      1.96 o 
  -6   6   3      207.06      199.95      4.05 o 
  -5   6   3       66.32       77.60      2.05 o 
  -4   6   3      208.88      245.11      3.79 o 
  -3   6   3      142.92      189.71      2.62 o 
  -2   6   3        7.67        6.33      0.83 o 
  -1   6   3       18.27       23.85      1.27 o 
   0   6   3       41.39       28.25      1.24 o 
   1   6   3      751.37      887.95      8.63 o 
   2   6   3      302.51      326.98      3.67 o 
   3   6   3       27.09       38.93      1.26 o 
   4   6   3       41.31       35.34      1.32 o 
   5   6   3      258.87      277.85     11.48 o 
   6   6   3       15.91       13.19      2.48 o 
   7   6   3        8.55        7.30      3.39 o 
   8   6   3       47.45       42.41      4.04 o 
   9   6   3       14.08       16.29      3.50 o 
  -9   7   3        1.32        1.09      2.51 o 
  -8   7   3       22.96       28.23      3.58 o 
  -7   7   3        3.52        1.57      1.98 o 
  -6   7   3      121.66      121.95      3.53 o 
  -5   7   3      977.08      955.13     12.49 o 
  -4   7   3       82.20       83.19      2.24 o 
  -3   7   3      100.07       94.66      1.98 o 
  -2   7   3      152.84      148.77      2.52 o 
  -1   7   3       21.83       26.58      1.48 o 
   0   7   3     1130.51     1189.19     11.19 o 
   1   7   3     1284.84     1317.24     11.60 o 
   2   7   3     1378.65     1371.26     11.88 o 
   3   7   3      146.03      154.51      2.53 o 
   4   7   3      672.40      682.11      7.05 o 
   5   7   3       22.55       16.93      2.23 o 
   6   7   3       21.73       23.17      3.22 o 
   7   7   3       32.67       29.32      2.78 o 
   8   7   3       40.76       38.49      2.96 o 
   9   7   3        5.51        6.14      3.40 o 
  -9   8   3        3.84        0.81      2.44 o 
  -8   8   3       23.23       23.99      2.76 o 
  -7   8   3       20.03       19.39      2.48 o 
  -6   8   3        0.05        0.47      1.62 o 
  -5   8   3      937.48      977.01     11.56 o 
  -4   8   3      425.25      449.60      5.27 o 
  -3   8   3       76.26       80.68      1.74 o 
  -2   8   3        0.80       -1.08      0.73 o 
  -1   8   3      502.46      492.50      4.95 o 
   0   8   3        6.46       11.42      1.21 o 
   1   8   3      151.52      172.82      2.41 o 
   2   8   3       54.06       55.06      1.61 o 
   3   8   3       34.15       32.47      1.46 o 
   4   8   3      147.89      128.24      2.98 o 
   5   8   3      319.90      260.40      5.33 o 
   6   8   3       79.95       98.33      5.03 o 
   7   8   3       99.37       93.30      4.17 o 
   8   8   3        3.62        6.54      2.16 o 
  -8   9   3       18.74       19.27      2.99 o 
  -7   9   3        1.31        4.44      2.16 o 
  -6   9   3       14.11        8.32      1.76 o 
  -5   9   3      861.42      809.14     11.05 o 
  -4   9   3     1340.31     1349.68     12.28 o 
  -3   9   3       65.99       71.02      2.01 o 
  -2   9   3      357.03      328.20      4.15 o 
  -1   9   3      420.23      426.88      4.39 o 
   0   9   3      103.26      120.83      2.63 o 
   1   9   3       28.18       35.08      1.19 o 
   2   9   3      658.16      722.16      6.96 o 
   3   9   3      350.38      335.53      4.38 o 
   4   9   3       25.80       27.31      1.94 o 
   5   9   3        3.03        2.99      1.79 o 
   6   9   3        9.17       10.06      2.08 o 
   7   9   3      127.88      138.56      4.99 o 
   8   9   3        1.03       -1.76      2.48 o 
  -8  10   3        7.96        2.61      2.36 o 
  -7  10   3        0.81        0.35      2.03 o 
  -6  10   3       10.86        7.62      1.92 o 
  -5  10   3       84.40       87.52      3.52 o 
  -4  10   3       46.92       49.64      3.44 o 
  -3  10   3      167.60      176.71      2.52 o 
  -2  10   3        3.05        2.71      0.94 o 
  -1  10   3      222.04      227.51      3.08 o 
   0  10   3       10.41        6.44      1.00 o 
   1  10   3      601.72      527.06      4.87 o 
   2  10   3      206.32      202.75      4.08 o 
   3  10   3      124.73      142.53      4.16 o 
   4  10   3       31.84       36.01      2.48 o 
   5  10   3        2.66        0.37      1.34 o 
   6  10   3        0.12       -1.23      2.03 o 
   7  10   3       28.52       24.20      2.82 o 
   8  10   3        9.19        5.84      2.83 o 
  -8  11   3        0.03       -0.01      2.48 o 
  -7  11   3        0.57       -0.29      1.87 o 
  -6  11   3       57.88       51.13      2.88 o 
  -5  11   3        4.94        4.41      1.64 o 
  -4  11   3       22.47       16.19      1.67 o 
  -3  11   3       40.96       40.38      1.43 o 
  -2  11   3      243.01      230.00      3.27 o 
  -1  11   3      102.20       91.84      2.42 o 
   0  11   3       84.44       90.50      2.22 o 
   1  11   3      186.06      180.39      2.82 o 
   2  11   3      309.15      309.05      5.15 o 
   3  11   3      215.70      221.32      4.45 o 
   4  11   3        8.28        6.54      1.41 o 
   5  11   3        1.52       -0.44      1.18 o 
   6  11   3        3.07        4.55      2.13 o 
   7  11   3       21.54       23.74      3.82 o 
   8  11   3        0.09       -0.53      3.76 o 
  -7  12   3        6.01        6.26      2.20 o 
  -6  12   3       25.84       24.50      2.62 o 
  -5  12   3        0.69        4.33      1.70 o 
  -4  12   3        4.13        2.58      1.45 o 
  -3  12   3        1.57        0.88      1.07 o 
  -2  12   3      217.24      220.54      3.31 o 
  -1  12   3      119.30      120.56      2.83 o 
   0  12   3        5.68        3.73      1.18 o 
   1  12   3       10.57       17.46      1.61 o 
   2  12   3        1.55        2.85      1.22 o 
   3  12   3        7.51        7.14      1.45 o 
   4  12   3        1.66        1.24      2.01 o 
   5  12   3       56.10       51.44      2.50 o 
   6  12   3        1.19        1.82      1.75 o 
   7  12   3        9.74        9.90      3.27 o 
  -7  13   3       11.35        6.67      2.41 o 
  -6  13   3        0.01        0.77      1.99 o 
  -5  13   3       38.57       36.64      2.50 o 
  -4  13   3        7.98        2.92      1.55 o 
  -3  13   3       32.89       30.90      1.85 o 
  -2  13   3       22.80       19.50      1.42 o 
  -1  13   3      421.70      399.00      4.96 o 
   0  13   3       24.51       26.91      1.67 o 
   1  13   3        2.86       -0.58      1.28 o 
   2  13   3       25.22       19.82      1.69 o 
   3  13   3       22.36       18.35      1.94 o 
   4  13   3       32.03       32.38      2.13 o 
   5  13   3        1.65        1.06      1.55 o 
   6  13   3       52.04       59.03      3.03 o 
   7  13   3        9.95       11.11      4.10 o 
  -6  14   3        0.11        1.23      2.27 o 
  -5  14   3       63.02       74.67      3.27 o 
  -4  14   3      120.65      124.00      3.66 o 
  -3  14   3       76.87       74.04      2.55 o 
  -2  14   3       34.65       38.68      1.76 o 
  -1  14   3      353.28      351.56      4.73 o 
   0  14   3       65.67       62.06      2.14 o 
   1  14   3      148.24      153.37      3.67 o 
   2  14   3      306.68      304.95      5.92 o 
   3  14   3       70.02       74.98      3.05 o 
   4  14   3       71.07       71.10      2.84 o 
   5  14   3       62.87       68.63      2.92 o 
   6  14   3       92.52       94.35      4.63 o 
  -6  15   3       15.74       17.00      2.96 o 
  -5  15   3        1.02       -1.01      1.72 o 
  -4  15   3       18.88       18.49      2.01 o 
  -3  15   3       25.90       20.20      2.46 o 
  -2  15   3        2.00       -0.87      1.22 o 
  -1  15   3       39.58       41.83      1.97 o 
   0  15   3        2.39        0.98      1.32 o 
   1  15   3       13.79       10.46      1.69 o 
   2  15   3      215.36      241.81      5.15 o 
   3  15   3       86.73       96.95      3.57 o 
   4  15   3        2.37        3.01      1.62 o 
   5  15   3        0.85       -1.11      1.60 o 
   6  15   3        1.13        1.41      2.42 o 
  -5  16   3        5.03        6.24      2.19 o 
  -4  16   3        2.63        2.39      1.67 o 
  -3  16   3       77.84       96.07      3.27 o 
  -2  16   3        0.17        0.10      1.47 o 
  -1  16   3       22.98       18.69      1.65 o 
   0  16   3      206.01      192.13      4.00 o 
   1  16   3      118.44      135.94      4.08 o 
   2  16   3      198.46      202.18      5.27 o 
   3  16   3       30.71       19.74      2.34 o 
   4  16   3       18.14       19.38      2.15 o 
   5  16   3       34.97       34.87      3.06 o 
  -4  17   3        1.75        0.12      1.80 o 
  -3  17   3       17.43       22.23      2.38 o 
  -2  17   3       56.82       53.25      2.65 o 
  -1  17   3       27.94       34.83      2.45 o 
   0  17   3       10.23        9.38      1.60 o 
   1  17   3       32.07       35.44      2.56 o 
   2  17   3        5.10        5.17      1.89 o 
   3  17   3        1.55        0.75      1.91 o 
   4  17   3       25.13       22.64      3.14 o 
  -3  18   3       56.61       59.36      3.50 o 
  -2  18   3        7.27       11.02      1.93 o 
  -1  18   3        0.24       -0.32      1.62 o 
   0  18   3       12.21       13.64      1.86 o 
   1  18   3       32.68       29.93      2.20 o 
   2  18   3        0.01        0.61      1.90 o 
   3  18   3        1.76       -0.16      2.40 o 
  -1  19   3        0.06       -1.04      1.62 o 
   0  19   3        5.70        4.15      1.94 o 
   1  19   3        3.14        2.58      1.74 o 
  -9   0   4        0.61        0.47      3.75 o 
  -8   0   4       58.34       72.92      4.38 o 
  -7   0   4      225.21      223.77      5.54 o 
  -6   0   4      488.71      555.13      9.03 o 
  -5   0   4      653.22      736.28     12.25 o 
  -4   0   4     1610.35     1595.35     19.58 o 
  -3   0   4      410.12      396.00      6.31 o 
  -2   0   4      141.05      162.50      5.00 o 
  -1   0   4       34.08       10.87      1.73 o 
   0   0   4     2649.42     2885.19     37.40 o 
   1   0   4      353.68      385.44      5.37 o 
   2   0   4     1087.04     1359.64     18.75 o 
   3   0   4     1568.13     1729.81     23.45 o 
   4   0   4      353.86      300.35      6.09 o 
   5   0   4      206.83      178.06      3.71 o 
   6   0   4      311.37      296.17     15.44 o 
   7   0   4      108.54      105.87      8.27 o 
   8   0   4       58.22       69.16      7.34 o 
   9   0   4       10.00       12.35      5.37 o 
  -9   1   4       12.49       11.37      3.34 o 
  -8   1   4       45.78       57.41      3.38 o 
  -7   1   4       10.59       12.03      1.71 o 
  -6   1   4      334.77      344.65      5.05 o 
  -5   1   4        7.38       11.94      1.28 o 
  -4   1   4       86.44       84.19      1.96 o 
  -3   1   4       15.79       19.57      1.08 o 
  -2   1   4     1896.74     1787.83     16.94 o 
  -1   1   4       25.11       25.00      2.04 o 
   0   1   4     1826.82     1872.14     16.17 o 
   1   1   4      924.24      991.71     10.84 o 
   2   1   4       40.29       30.51      1.22 o 
   3   1   4      106.16       72.41      2.08 o 
   4   1   4     1023.24     1021.11     10.62 o 
   5   1   4       27.56       34.55      1.41 o 
   6   1   4      358.67      343.88      7.12 o 
   7   1   4       29.64       23.81      3.73 o 
   8   1   4        7.39        5.21      4.95 o 
   9   1   4        9.00        7.02      4.75 o 
  -9   2   4       46.01       50.27      3.90 o 
  -8   2   4        0.28        0.31      2.02 o 
  -7   2   4       18.44       14.30      1.87 o 
  -6   2   4       72.85       56.83      2.08 o 
  -5   2   4       22.94       30.87      1.57 o 
  -4   2   4       11.45       15.04      1.12 o 
  -3   2   4        7.57        2.86      0.94 o 
  -2   2   4       74.71       92.18      2.65 o 
  -1   2   4        1.58        1.00      0.82 o 
   0   2   4       83.92       52.78      1.97 o 
   1   2   4     3946.91     3919.40     39.00 o 
   2   2   4       59.30       63.92      1.58 o 
   3   2   4      150.64      113.66      2.43 o 
   4   2   4        2.74        5.62      1.10 o 
   5   2   4        2.14        1.49      1.03 o 
   6   2   4        8.55        7.24      1.82 o 
   7   2   4      577.16      561.71     11.85 o 
   8   2   4       34.43       26.26      4.02 o 
   9   2   4       51.78       47.74      5.05 o 
  -9   3   4       17.72       20.08      6.52 o 
  -8   3   4       13.29       10.93      3.18 o 
  -7   3   4       57.15       65.38      3.28 o 
  -6   3   4       24.75       18.93      1.97 o 
  -5   3   4      377.53      411.78      4.63 o 
  -4   3   4        5.16        0.14      0.89 o 
  -3   3   4       63.38       72.50      2.04 o 
  -2   3   4       54.27       47.38      1.70 o 
  -1   3   4      141.72      139.69      2.26 o 
   0   3   4      369.88      378.16      4.71 o 
   1   3   4      675.49      788.99      9.21 o 
   2   3   4        0.72       -0.07      0.64 o 
   3   3   4      380.36      490.33      7.54 o 
   4   3   4       15.70       16.47      1.55 o 
   5   3   4        6.10        7.35      1.64 o 
   6   3   4       63.35       63.83      2.85 o 
   7   3   4       40.02       47.18      4.17 o 
   8   3   4        0.36       -1.20      2.94 o 
   9   3   4        0.43       -3.81      3.26 o 
  -9   4   4        0.31       -1.29      2.57 o 
  -8   4   4       27.81       28.62      2.86 o 
  -7   4   4      118.33      131.78      4.33 o 
  -6   4   4        1.46        0.34      1.50 o 
  -5   4   4        2.09        3.58      1.10 o 
  -4   4   4       24.33       26.80      1.42 o 
  -3   4   4       10.90       14.92      1.15 o 
  -2   4   4        4.32        5.72      0.98 o 
  -1   4   4      738.81      734.55      6.87 o 
   0   4   4      206.30      266.74      4.69 o 
   1   4   4      907.90      912.53      9.40 o 
   2   4   4       87.84       63.94      1.54 o 
   3   4   4     1466.34     1489.98     12.72 o 
   4   4   4      412.26      473.63      6.14 o 
   5   4   4       16.46       14.61      1.80 o 
   6   4   4      195.67      204.68      5.26 o 
   7   4   4       82.15       76.75      3.59 o 
   8   4   4        2.24        2.26      2.32 o 
   9   4   4       32.73       32.75      4.56 o 
  -9   5   4        1.19       -0.83      2.58 o 
  -8   5   4        1.75        2.04      2.23 o 
  -7   5   4       38.66       32.99      3.52 o 
  -6   5   4       10.13       13.89      1.83 o 
  -5   5   4        1.90        2.89      1.21 o 
  -4   5   4      111.53       83.28      2.09 o 
  -3   5   4      131.08      114.98      2.51 o 
  -2   5   4       52.62       68.73      1.77 o 
  -1   5   4      440.54      454.96      4.82 o 
   0   5   4      225.71      192.85      2.70 o 
   1   5   4       67.43       45.77      1.16 o 
   2   5   4      877.06      756.70      6.69 o 
   3   5   4       77.38       64.95      1.67 o 
   4   5   4      171.68      153.71      2.69 o 
   5   5   4        1.45        0.97      1.71 o 
   6   5   4      685.75      685.37     11.24 o 
   7   5   4      112.83      118.81      3.96 o 
   8   5   4      230.65      247.96      7.76 o 
   9   5   4       41.05       37.64      7.14 o 
  -9   6   4        1.66        0.70      2.75 o 
  -8   6   4       35.16       32.28      3.06 o 
  -7   6   4       41.46       38.21      2.63 o 
  -6   6   4       16.03       19.83      2.67 o 
  -5   6   4       94.89       92.44      2.48 o 
  -4   6   4       71.99       80.64      2.16 o 
  -3   6   4     1200.38     1173.96     10.71 o 
  -2   6   4      752.69      755.58      7.15 o 
  -1   6   4      333.95      250.89      3.32 o 
   0   6   4        5.85       13.26      1.00 o 
   1   6   4      711.89      667.87      5.43 o 
   2   6   4      424.03      458.89      4.65 o 
   3   6   4       71.52       72.96      2.28 o 
   4   6   4      254.98      245.34      3.94 o 
   5   6   4       11.26       14.98      1.79 o 
   6   6   4        0.16        1.78      1.86 o 
   7   6   4      184.39      186.48      4.93 o 
   8   6   4      160.06      159.68      6.52 o 
   9   6   4        0.44        4.29      4.05 o 
  -9   7   4        7.80        6.30      2.74 o 
  -8   7   4        0.12        0.37      2.05 o 
  -7   7   4       26.75       33.19      3.98 o 
  -6   7   4      720.87      690.95      9.23 o 
  -5   7   4      916.75      920.33      9.98 o 
  -4   7   4        3.88        3.65      1.16 o 
  -3   7   4        3.99        8.12      1.24 o 
  -2   7   4        0.92        3.90      0.79 o 
  -1   7   4      164.77      183.43      2.63 o 
   0   7   4     1808.40     1878.77     15.75 o 
   1   7   4     1250.58     1419.15     10.87 o 
   2   7   4       88.61       73.81      1.80 o 
   3   7   4       23.74       35.51      1.32 o 
   4   7   4      359.77      354.87      4.42 o 
   5   7   4       97.76       93.80      3.20 o 
   6   7   4        3.45        4.31      1.88 o 
   7   7   4       19.39       25.64      3.36 o 
   8   7   4        4.55        3.21      3.05 o 
  -9   8   4        1.04        3.33      2.51 o 
  -8   8   4       39.32       47.71      3.44 o 
  -7   8   4       12.11        9.65      2.67 o 
  -6   8   4       43.36       47.30      2.62 o 
  -5   8   4       27.28       22.69      1.98 o 
  -4   8   4       63.57       65.85      2.46 o 
  -3   8   4      432.31      425.66      4.74 o 
  -2   8   4       59.63       58.52      2.22 o 
  -1   8   4     1322.42     1317.15     10.97 o 
   0   8   4        5.65        6.19      0.98 o 
   1   8   4      126.47      136.46      3.50 o 
   2   8   4      282.65      297.11      4.42 o 
   3   8   4       81.95       72.71      1.86 o 
   4   8   4       22.39       25.89      1.58 o 
   5   8   4       88.94       83.13      3.92 o 
   6   8   4        5.13        2.03      2.68 o 
   7   8   4        5.61       11.24      3.01 o 
   8   8   4        0.02       -1.70      2.71 o 
  -8   9   4        8.67        6.01      2.38 o 
  -7   9   4       57.55       52.99      3.41 o 
  -6   9   4       51.94       42.15      3.06 o 
  -5   9   4        2.07        3.06      1.71 o 
  -4   9   4      146.66      124.22      3.60 o 
  -3   9   4       47.18       58.24      1.93 o 
  -2   9   4      379.24      358.41      4.61 o 
  -1   9   4      123.99      131.92      2.84 o 
   0   9   4       31.56       24.89      1.34 o 
   1   9   4        0.02        1.21      0.75 o 
   2   9   4        7.08        4.90      0.97 o 
   3   9   4        7.22        7.71      1.09 o 
   4   9   4       52.52       50.88      2.28 o 
   5   9   4        1.80        0.58      1.73 o 
   6   9   4        0.26       -0.05      3.64 o 
   7   9   4        0.71       -2.06      2.63 o 
   8   9   4       27.30       37.12      3.70 o 
  -8  10   4        9.28        7.64      2.57 o 
  -7  10   4      112.20      102.45      4.32 o 
  -6  10   4       61.41       56.45      2.93 o 
  -5  10   4        3.26        3.37      1.68 o 
  -4  10   4       14.19       15.54      1.49 o 
  -3  10   4       56.73       52.98      1.82 o 
  -2  10   4        1.14       -1.46      0.98 o 
  -1  10   4       15.91       13.26      1.50 o 
   0  10   4        8.16       12.27      1.18 o 
   1  10   4      143.11      146.06      2.25 o 
   2  10   4        0.26       -0.83      0.89 o 
   3  10   4      328.64      314.43      6.33 o 
   4  10   4       21.69       24.64      1.82 o 
   5  10   4       80.45       79.05      2.81 o 
   6  10   4       20.92       16.35      3.17 o 
   7  10   4       18.04       22.83      3.59 o 
   8  10   4        5.10        3.80      4.52 o 
  -8  11   4        1.22        1.18      2.66 o 
  -7  11   4      281.75      291.53      6.97 o 
  -6  11   4      399.63      386.94      6.98 o 
  -5  11   4       80.63       76.59      3.40 o 
  -4  11   4       94.43       81.16      2.99 o 
  -3  11   4       34.69       44.97      1.61 o 
  -2  11   4      302.02      286.87      3.79 o 
  -1  11   4      151.54      160.25      2.76 o 
   0  11   4      464.28      479.50      5.77 o 
   1  11   4       12.82       18.07      1.15 o 
   2  11   4       12.19       10.34      1.36 o 
   3  11   4       12.01       10.36      1.48 o 
   4  11   4      228.29      229.04      4.32 o 
   5  11   4      136.50      137.66      3.99 o 
   6  11   4        0.32       -2.15      2.57 o 
   7  11   4        2.06        4.82      3.04 o 
  -7  12   4        0.04       -0.48      2.33 o 
  -6  12   4       16.13       12.79      2.28 o 
  -5  12   4      125.85      107.03      3.98 o 
  -4  12   4       15.04       19.64      2.06 o 
  -3  12   4      263.06      254.71      3.51 o 
  -2  12   4       91.59       94.19      2.55 o 
  -1  12   4       10.84        8.44      1.26 o 
   0  12   4        0.05       -0.11      0.69 o 
   1  12   4      137.39      134.83      2.82 o 
   2  12   4      139.84      141.41      3.10 o 
   3  12   4       31.66       31.36      1.99 o 
   4  12   4        8.50       10.16      1.65 o 
   5  12   4       27.55       29.04      2.43 o 
   6  12   4        0.04       -0.75      2.22 o 
   7  12   4       36.69       31.91      8.38 o 
  -7  13   4        1.64        0.47      2.65 o 
  -6  13   4        0.06       -0.18      2.40 o 
  -5  13   4       15.69       10.25      2.03 o 
  -4  13   4        0.11       -0.34      1.41 o 
  -3  13   4       73.58       70.81      2.47 o 
  -2  13   4        2.06        1.98      1.14 o 
  -1  13   4        1.15        0.38      1.06 o 
   0  13   4      500.82      514.26      5.56 o 
   1  13   4      426.39      443.77      6.87 o 
   2  13   4        4.98        2.15      1.34 o 
   3  13   4      141.09      128.71      3.43 o 
   4  13   4       47.15       37.40      2.51 o 
   5  13   4        7.14        7.34      1.94 o 
   6  13   4       11.62       15.29      2.62 o 
  -6  14   4        0.34        0.14      2.13 o 
  -5  14   4        7.91        8.54      2.48 o 
  -4  14   4       23.06       17.68      2.46 o 
  -3  14   4       71.28       58.18      2.54 o 
  -2  14   4        4.92        5.08      1.26 o 
  -1  14   4       14.56       15.44      1.58 o 
   0  14   4      106.03      117.00      2.84 o 
   1  14   4       36.22       50.04      2.64 o 
   2  14   4       71.54       75.51      3.46 o 
   3  14   4        0.44        1.23      1.34 o 
   4  14   4       17.24       29.19      2.42 o 
   5  14   4       23.29       29.30      2.61 o 
   6  14   4        2.01        1.45      2.38 o 
  -6  15   4        1.28        2.15      2.35 o 
  -5  15   4       10.60        7.29      2.24 o 
  -4  15   4       12.49       16.50      2.04 o 
  -3  15   4        1.86       -0.36      1.45 o 
  -2  15   4        5.23        3.94      1.30 o 
  -1  15   4        9.69       13.15      1.60 o 
   0  15   4        0.87       -0.89      1.31 o 
   1  15   4        1.15        1.49      1.67 o 
   2  15   4       45.56       38.94      3.19 o 
   3  15   4       89.93       86.93      3.83 o 
   4  15   4        1.45        1.22      1.84 o 
   5  15   4       24.47       25.90      2.80 o 
  -5  16   4        1.61       -0.05      2.11 o 
  -4  16   4       25.75       34.60      2.62 o 
  -3  16   4       49.98       63.84      3.40 o 
  -2  16   4       54.51       46.18      2.86 o 
  -1  16   4        7.39        4.56      1.48 o 
   0  16   4       73.20       80.07      2.83 o 
   1  16   4       12.30       15.07      2.03 o 
   2  16   4       60.12       60.39      2.97 o 
   3  16   4        2.04        1.70      2.02 o 
   4  16   4        1.87        2.33      2.37 o 
   5  16   4        0.22       -1.63      2.60 o 
  -4  17   4       17.48       25.66      2.58 o 
  -3  17   4        0.19        1.74      1.79 o 
  -2  17   4       19.27       24.05      2.15 o 
  -1  17   4       11.32       15.96      1.73 o 
   0  17   4      110.90      122.79      3.47 o 
   1  17   4       21.87       22.43      2.15 o 
   2  17   4        3.03        1.52      2.17 o 
   3  17   4       25.49       31.25      3.28 o 
   4  17   4        9.19        9.22      3.35 o 
  -3  18   4        3.24       -0.05      1.98 o 
  -2  18   4       66.75       57.68      2.87 o 
  -1  18   4       30.39       37.16      2.51 o 
   0  18   4        2.44        1.15      1.70 o 
   1  18   4       21.97       27.05      2.89 o 
   2  18   4        0.47        4.64      2.50 o 
  -9   1   5        0.44        1.27      2.43 o 
  -8   1   5        3.85        5.20      1.86 o 
  -7   1   5       43.66       43.41      2.25 o 
  -6   1   5       27.29       23.16      1.68 o 
  -5   1   5       42.27       41.08      1.81 o 
  -4   1   5        2.01        0.83      0.95 o 
  -3   1   5       39.88       54.58      1.59 o 
  -2   1   5       91.53      129.88      2.67 o 
  -1   1   5      434.87      507.31      5.17 o 
   0   1   5      606.72      560.42      4.85 o 
   1   1   5       65.84       68.11      1.69 o 
   2   1   5     1938.13     2188.13     17.79 o 
   3   1   5       27.23       34.63      1.60 o 
   4   1   5       21.41       17.90      1.47 o 
   5   1   5       57.91       59.06      2.25 o 
   6   1   5       19.47       14.73      1.91 o 
   7   1   5       23.58       20.74      3.70 o 
   8   1   5       50.17       62.67      5.74 o 
   9   1   5        0.17       -2.14      3.13 o 
  -9   2   5       15.38       16.75      3.07 o 
  -8   2   5       51.95       41.37      2.62 o 
  -7   2   5       35.43       38.44      2.25 o 
  -6   2   5      105.46       96.65      2.67 o 
  -5   2   5        8.51        3.02      1.04 o 
  -4   2   5      495.96      495.54      5.19 o 
  -3   2   5      520.46      502.70      5.10 o 
  -2   2   5      413.75      407.12      4.06 o 
  -1   2   5     1205.14     1167.91     10.37 o 
   0   2   5       11.79       11.50      0.93 o 
   1   2   5     2228.47     2292.89     19.94 o 
   2   2   5      152.93      194.74      2.99 o 
   3   2   5      184.07      173.65      2.87 o 
   4   2   5      215.94      235.18      3.92 o 
   5   2   5      535.03      512.60      8.07 o 
   6   2   5       11.33       10.82      1.82 o 
   7   2   5      206.56      216.33     10.54 o 
   8   2   5        5.64        4.40      5.26 o 
   9   2   5        3.84        5.43      3.60 o 
  -9   3   5        2.44       -1.00      2.95 o 
  -8   3   5       37.76       46.88      3.28 o 
  -7   3   5       22.86       31.20      3.37 o 
  -6   3   5      145.80      142.58      3.16 o 
  -5   3   5        0.43        2.78      1.23 o 
  -4   3   5      700.28      666.04      8.45 o 
  -3   3   5      446.99      483.95      4.76 o 
  -2   3   5      313.33      292.13      4.02 o 
  -1   3   5      213.81      218.10      3.08 o 
   0   3   5     1556.14     1608.70     12.74 o 
   1   3   5      378.13      444.62      4.78 o 
   2   3   5     1705.46     1647.54     13.78 o 
   3   3   5       82.86       70.54      1.98 o 
   4   3   5      968.87      975.56     10.50 o 
   5   3   5       55.76       60.05      2.85 o 
   6   3   5      305.57      315.89      7.63 o 
   7   3   5      284.31      255.27      8.85 o 
   8   3   5        6.37       10.99      3.64 o 
   9   3   5        1.97        2.04      3.46 o 
  -9   4   5       10.16        9.87      3.02 o 
  -8   4   5       95.20       99.50      4.23 o 
  -7   4   5      221.10      234.54      6.63 o 
  -6   4   5        0.46       -2.07      1.38 o 
  -5   4   5      176.38      182.55      3.06 o 
  -4   4   5       40.26       47.12      1.77 o 
  -3   4   5       33.02       22.74      1.25 o 
  -2   4   5      432.58      412.46      4.72 o 
  -1   4   5     2090.59     2304.98     18.90 o 
   0   4   5      584.34      623.16      5.82 o 
   1   4   5       46.61       79.96      1.90 o 
   2   4   5       32.31       22.01      1.16 o 
   3   4   5      116.85       97.27      2.66 o 
   4   4   5       19.55       20.93      1.48 o 
   5   4   5     1143.11     1119.43     13.78 o 
   6   4   5      244.79      214.80      5.54 o 
   7   4   5        7.34        4.82      1.87 o 
   8   4   5        6.36        5.35      5.74 o 
   9   4   5        5.11        9.39      3.84 o 
  -9   5   5       36.81       39.23      3.87 o 
  -8   5   5       41.54       49.20      3.43 o 
  -7   5   5       16.17       16.44      2.53 o 
  -6   5   5       98.61      101.54      3.39 o 
  -5   5   5       14.81       10.07      1.33 o 
  -4   5   5       44.14       38.19      1.61 o 
  -3   5   5        2.61        1.18      0.78 o 
  -2   5   5      293.95      294.01      3.65 o 
  -1   5   5       65.39       89.74      2.10 o 
   0   5   5      144.46      116.52      2.04 o 
   1   5   5      138.99      150.41      2.13 o 
   2   5   5        0.51        0.99      0.63 o 
   3   5   5        1.32       -1.17      0.78 o 
   4   5   5       24.53       27.61      1.53 o 
   5   5   5       71.24       72.92      3.00 o 
   6   5   5       62.21       56.02      3.23 o 
   7   5   5       33.76       25.73      4.48 o 
   8   5   5        7.38        3.74      2.76 o 
  -9   6   5       29.03       34.14      3.95 o 
  -8   6   5        0.08       -2.50      2.21 o 
  -7   6   5        9.57        1.60      2.28 o 
  -6   6   5        0.75        1.00      1.46 o 
  -5   6   5      320.67      294.33      4.37 o 
  -4   6   5       50.99       44.34      2.00 o 
  -3   6   5        1.32        3.06      1.50 o 
  -2   6   5       28.75       23.29      1.17 o 
  -1   6   5       67.48       92.32      3.14 o 
   0   6   5       68.16       92.96      2.06 o 
   1   6   5      140.49      153.28      2.30 o 
   2   6   5       57.31       56.45      1.46 o 
   3   6   5       40.12       51.62      1.80 o 
   4   6   5      186.12      160.94      3.21 o 
   5   6   5       82.26      101.82      4.83 o 
   6   6   5       38.86       27.39      2.70 o 
   7   6   5       52.96       69.99      3.41 o 
   8   6   5      160.45      147.47      7.48 o 
  -8   7   5        0.55        1.12      2.20 o 
  -7   7   5       40.98       35.74      3.03 o 
  -6   7   5        0.03        4.55      1.98 o 
  -5   7   5      121.80      118.46      2.92 o 
  -4   7   5       10.48        8.15      1.30 o 
  -3   7   5        0.49       -1.21      1.03 o 
  -2   7   5       10.19        9.87      1.04 o 
  -1   7   5       45.05       43.58      1.62 o 
   0   7   5       13.25       11.94      1.01 o 
   1   7   5       21.94       20.83      1.11 o 
   2   7   5        1.48        1.32      0.77 o 
   3   7   5       79.75       85.52      1.99 o 
   4   7   5      127.96      120.51      3.03 o 
   5   7   5        6.45        5.20      1.83 o 
   6   7   5      233.90      228.64      5.92 o 
   7   7   5        9.36        3.89      2.64 o 
   8   7   5        6.82        6.78      3.17 o 
  -8   8   5       25.67       26.23      2.97 o 
  -7   8   5        2.45        3.41      2.17 o 
  -6   8   5       14.62       15.19      2.29 o 
  -5   8   5       22.58       23.48      2.73 o 
  -4   8   5       25.61       23.74      1.69 o 
  -3   8   5       72.81       71.44      2.18 o 
  -2   8   5       38.50       35.01      1.50 o 
  -1   8   5      225.94      183.01      3.08 o 
   0   8   5       73.07       53.77      1.51 o 
   1   8   5      126.43      125.06      2.23 o 
   2   8   5      247.70      252.81      3.44 o 
   3   8   5      420.84      437.91      4.76 o 
   4   8   5       57.04       62.20      2.39 o 
   5   8   5      177.37      151.48      6.46 o 
   6   8   5       61.46       54.53      4.10 o 
   7   8   5        0.02        2.52      2.78 o 
   8   8   5        0.01        0.19      3.01 o 
  -8   9   5       73.62       63.61      4.66 o 
  -7   9   5      178.20      166.27      5.21 o 
  -6   9   5       67.26       62.66      3.40 o 
  -5   9   5       29.15       30.39      2.06 o 
  -4   9   5      753.62      727.11      7.98 o 
  -3   9   5        1.68        0.54      0.90 o 
  -2   9   5      558.78      553.94      5.86 o 
  -1   9   5       52.24       59.28      1.80 o 
   0   9   5      623.32      551.57      5.20 o 
   1   9   5        0.12       -1.19      0.79 o 
   2   9   5      527.32      541.66      5.50 o 
   3   9   5      179.79      158.61      3.24 o 
   4   9   5       26.83       24.64      1.78 o 
   5   9   5      114.28      108.68      6.58 o 
   6   9   5      123.42      117.66     10.53 o 
   7   9   5       12.76        7.02      3.46 o 
   8   9   5       15.57       23.17      3.43 o 
  -8  10   5       13.54       14.11      3.16 o 
  -7  10   5      154.14      148.94      5.14 o 
  -6  10   5      112.53       95.81      4.09 o 
  -5  10   5       37.94       36.59      2.97 o 
  -4  10   5       85.71       75.23      2.50 o 
  -3  10   5        0.05        0.21      0.97 o 
  -2  10   5      238.60      233.25      3.81 o 
  -1  10   5      756.40      812.92      8.06 o 
   0  10   5      385.34      383.20      4.31 o 
   1  10   5       75.05       72.86      1.99 o 
   2  10   5        2.33        1.37      1.03 o 
   3  10   5      372.49      356.08      5.01 o 
   4  10   5        0.46        1.43      1.61 o 
   5  10   5       41.30       52.86      3.05 o 
   6  10   5       20.55       28.31      8.48 o 
   7  10   5        0.22       -1.39      2.69 o 
  -7  11   5       33.71       36.62      3.65 o 
  -6  11   5       87.37       93.83      3.70 o 
  -5  11   5        4.65        0.63      1.75 o 
  -4  11   5       65.88       57.58      3.02 o 
  -3  11   5       41.88       39.15      1.91 o 
  -2  11   5       45.34       51.88      2.04 o 
  -1  11   5      200.69      189.94      3.31 o 
   0  11   5       54.46       60.26      1.76 o 
   1  11   5      353.29      336.59      4.18 o 
   2  11   5      167.64      174.45      3.48 o 
   3  11   5        0.12        0.24      1.41 o 
   4  11   5        0.02        0.53      1.68 o 
   5  11   5        9.34        8.06      1.96 o 
   6  11   5        2.93        1.54      2.86 o 
   7  11   5        0.13        0.43      3.46 o 
  -7  12   5        1.01        2.68      3.42 o 
  -6  12   5        8.41        7.64      2.18 o 
  -5  12   5       18.26       12.22      2.10 o 
  -4  12   5        3.62        1.95      1.68 o 
  -3  12   5        6.06        8.91      1.25 o 
  -2  12   5       17.43       17.83      1.54 o 
  -1  12   5       71.47       74.35      2.27 o 
   0  12   5        3.76        4.77      1.08 o 
   1  12   5      355.30      340.75      4.51 o 
   2  12   5       38.69       48.63      2.52 o 
   3  12   5        3.29        2.07      1.73 o 
   4  12   5        0.28        0.61      1.66 o 
   5  12   5       20.07       14.54      2.15 o 
   6  12   5       29.14       30.70      3.33 o 
  -6  13   5       13.46        9.58      2.47 o 
  -5  13   5        7.87        6.71      2.06 o 
  -4  13   5        2.47        2.31      1.71 o 
  -3  13   5       40.78       40.36      1.91 o 
  -2  13   5        1.59        1.36      1.15 o 
  -1  13   5       39.58       42.96      2.05 o 
   0  13   5        8.29        7.08      0.96 o 
   1  13   5       65.95       66.19      2.86 o 
   2  13   5       43.49       38.97      2.40 o 
   3  13   5       46.29       47.64      2.68 o 
   4  13   5        0.40        1.35      1.75 o 
   5  13   5       59.12       54.27      2.98 o 
   6  13   5       68.63       79.53      5.10 o 
  -6  14   5       33.40       40.00      3.39 o 
  -5  14   5       70.70       88.85      3.74 o 
  -4  14   5        7.30        5.35      1.88 o 
  -3  14   5       10.14        6.73      1.50 o 
  -2  14   5        0.00       -0.19      1.13 o 
  -1  14   5       92.04       96.43      2.69 o 
   0  14   5       83.72       79.64      3.32 o 
   1  14   5       53.80       52.46      2.79 o 
   2  14   5       94.40      102.30      4.48 o 
   3  14   5        0.02       -1.33      1.57 o 
   4  14   5        0.35       -2.52      1.68 o 
   5  14   5       10.55        6.71      2.31 o 
  -5  15   5        9.26        9.11      2.35 o 
  -4  15   5       12.88       15.79      2.17 o 
  -3  15   5        8.83        6.68      1.73 o 
  -2  15   5       52.74       52.97      2.23 o 
  -1  15   5       20.77       23.21      1.83 o 
   0  15   5        1.44        1.56      1.34 o 
   1  15   5        0.08       -0.35      1.82 o 
   2  15   5        0.04        0.49      1.89 o 
   3  15   5        2.72       -0.14      2.02 o 
   4  15   5       75.97       88.52      3.92 o 
   5  15   5        0.62        2.69      2.25 o 
  -4  16   5        0.00       -2.77      1.85 o 
  -3  16   5       27.40       30.99      3.21 o 
  -2  16   5       30.52       28.51      1.91 o 
  -1  16   5      237.32      253.26      5.06 o 
   0  16   5      113.69      136.16      3.81 o 
   1  16   5       21.51       25.46      2.40 o 
   2  16   5        1.21        0.18      2.03 o 
   3  16   5        0.37       -0.73      2.26 o 
   4  16   5        0.26        2.19      2.40 o 
  -3  17   5        3.20        3.41      1.89 o 
  -2  17   5        0.11       -2.16      1.69 o 
  -1  17   5       10.61        7.21      1.88 o 
   0  17   5        0.13        0.94      1.84 o 
   1  17   5        0.67        2.85      1.94 o 
   2  17   5       34.28       37.53      3.50 o 
   3  17   5        0.63        0.02      3.06 o 
  -2  18   5        2.39        1.16      2.44 o 
  -1  18   5        8.42       10.91      2.05 o 
   0  18   5        6.25        5.63      2.20 o 
   1  18   5        0.15       -3.03      2.02 o 
  -9   0   6        9.76       12.33      3.42 o 
  -8   0   6        1.56       -0.87      2.48 o 
  -7   0   6        1.08       -0.17      2.12 o 
  -6   0   6      550.47      543.74      9.41 o 
  -5   0   6      246.87      252.83      5.77 o 
  -4   0   6       53.77       69.30      3.07 o 
  -3   0   6      203.04      202.57      4.61 o 
  -2   0   6       10.72       17.17      1.83 o 
  -1   0   6     4848.70     4829.46     47.68 o 
   0   0   6      155.77      102.65      2.66 o 
   1   0   6     1278.28     1323.21     16.39 o 
   2   0   6     1491.12     1480.54     18.09 o 
   3   0   6     2272.39     2336.64     31.81 o 
   4   0   6      299.00      290.31      6.63 o 
   5   0   6     2126.81     2038.50     28.67 o 
   6   0   6      148.64      155.88      9.74 o 
   7   0   6        0.14        0.29      4.21 o 
   8   0   6        6.78        2.31      4.92 o 
  -9   1   6       30.24       46.24      3.41 o 
  -8   1   6        8.08        7.75      2.03 o 
  -7   1   6        0.05       -0.19      1.42 o 
  -6   1   6       45.44       48.81      2.30 o 
  -5   1   6       25.94       26.64      1.72 o 
  -4   1   6       91.98       94.25      2.57 o 
  -3   1   6      732.88      752.91      7.62 o 
  -2   1   6     1574.59     1579.66     12.22 o 
  -1   1   6       29.27       21.35      1.40 o 
   0   1   6      763.80      796.04      8.08 o 
   1   1   6       45.23       63.54      1.70 o 
   2   1   6       61.47       43.43      1.70 o 
   3   1   6      225.69      230.88      4.18 o 
   4   1   6      463.09      432.15      6.40 o 
   5   1   6       19.22       17.46      1.89 o 
   6   1   6      210.21      208.16      6.36 o 
   7   1   6       15.93       14.18      3.61 o 
   8   1   6      110.15      109.83      6.71 o 
  -9   2   6       48.01       59.68      4.26 o 
  -8   2   6       21.01       23.02      2.67 o 
  -7   2   6        4.23        7.64      1.73 o 
  -6   2   6       27.61       37.16      2.16 o 
  -5   2   6       96.53      103.76      2.75 o 
  -4   2   6      326.10      307.77      3.97 o 
  -3   2   6       36.28       43.51      1.85 o 
  -2   2   6       71.13       66.49      1.72 o 
  -1   2   6        4.18        3.57      0.95 o 
   0   2   6       99.37      128.60      2.27 o 
   1   2   6      174.15      168.16      2.69 o 
   2   2   6      167.23      153.10      2.76 o 
   3   2   6       96.31       89.45      2.74 o 
   4   2   6       50.93       59.12      2.02 o 
   5   2   6        5.79        2.72      1.80 o 
   6   2   6        2.05        6.75      1.84 o 
   7   2   6        0.45       -2.95      6.53 o 
   8   2   6       34.08       29.81      4.52 o 
  -9   3   6       37.25       35.54      6.66 o 
  -8   3   6        0.17       -1.45      1.84 o 
  -7   3   6        4.17        6.75      2.05 o 
  -6   3   6       60.31       58.87      2.28 o 
  -5   3   6       50.25       42.13      2.12 o 
  -4   3   6      339.83      303.69      3.98 o 
  -3   3   6       30.47       37.75      1.56 o 
  -2   3   6      258.54      268.34      3.67 o 
  -1   3   6       71.02       58.37      1.72 o 
   0   3   6     1258.31     1306.90     10.28 o 
   1   3   6        9.93       33.72      1.46 o 
   2   3   6        1.43        0.54      0.91 o 
   3   3   6        0.11        1.38      1.05 o 
   4   3   6       53.89       64.72      2.70 o 
   5   3   6       55.14       51.06      2.94 o 
   6   3   6      132.98      149.29      8.93 o 
   7   3   6       20.99       12.33      6.91 o 
   8   3   6        4.52       -0.29      3.19 o 
  -9   4   6        0.94        1.38      2.77 o 
  -8   4   6        1.77        4.01      2.38 o 
  -7   4   6       48.33       45.99      2.70 o 
  -6   4   6      101.88      100.95      3.05 o 
  -5   4   6      101.10      103.86      2.99 o 
  -4   4   6       31.50       25.79      1.42 o 
  -3   4   6        2.62        0.60      0.94 o 
  -2   4   6      173.48      174.11      2.99 o 
  -1   4   6        0.77        3.08      1.14 o 
   0   4   6       63.82       64.48      1.65 o 
   1   4   6       23.75       28.44      1.55 o 
   2   4   6       65.35       64.80      1.94 o 
   3   4   6       45.37       49.89      3.28 o 
   4   4   6        0.73        0.15      1.50 o 
   5   4   6      132.17      134.92      3.91 o 
   6   4   6      102.30      100.02      3.65 o 
   7   4   6        3.48        8.62      2.70 o 
   8   4   6        7.11       10.99      3.56 o 
  -9   5   6        3.68        5.21      3.04 o 
  -8   5   6       21.42       22.37      2.92 o 
  -7   5   6        0.81       -0.33      1.60 o 
  -6   5   6        7.21        7.03      1.70 o 
  -5   5   6       33.70       45.87      2.10 o 
  -4   5   6        4.38        6.56      1.14 o 
  -3   5   6      541.61      504.34      5.40 o 
  -2   5   6      215.30      221.78      3.19 o 
  -1   5   6      455.26      432.26      5.60 o 
   0   5   6      293.15      296.47      3.44 o 
   1   5   6      164.58      194.58      2.87 o 
   2   5   6      604.21      547.53      5.54 o 
   3   5   6        0.02        0.42      1.08 o 
   4   5   6      391.36      376.28      5.68 o 
   5   5   6       71.35       56.47      3.81 o 
   6   5   6       10.65        7.34      1.94 o 
   7   5   6        2.37       -1.52      2.11 o 
   8   5   6       11.57       16.21      3.99 o 
  -8   6   6        7.19        7.10      2.28 o 
  -7   6   6       36.46       34.91      2.99 o 
  -6   6   6        0.50       -0.80      1.56 o 
  -5   6   6      464.42      462.95      5.91 o 
  -4   6   6        9.22        9.20      1.33 o 
  -3   6   6      466.77      471.84      5.71 o 
  -2   6   6       43.03       47.20      1.61 o 
  -1   6   6       59.97       41.94      1.57 o 
   0   6   6      252.54      282.34      3.56 o 
   1   6   6     1216.03     1171.11     10.04 o 
   2   6   6       44.96       48.97      1.69 o 
   3   6   6      438.80      401.91      6.09 o 
   4   6   6       69.04       73.81      3.74 o 
   5   6   6       36.48       23.50      2.35 o 
   6   6   6       19.77       23.03      2.72 o 
   7   6   6       26.76       32.34      3.16 o 
   8   6   6       17.04       21.94      4.25 o 
  -8   7   6       16.42       13.61      2.77 o 
  -7   7   6        3.16        1.99      2.15 o 
  -6   7   6       93.18       89.44      3.41 o 
  -5   7   6       19.56       16.95      1.64 o 
  -4   7   6        2.51       -0.37      0.92 o 
  -3   7   6      141.70      160.23      3.20 o 
  -2   7   6     1120.49     1035.98      9.42 o 
  -1   7   6       17.14       21.06      1.29 o 
   0   7   6      219.06      209.55      3.24 o 
   1   7   6        3.31        1.90      0.99 o 
   2   7   6        3.11        4.77      1.06 o 
   3   7   6      222.61      224.16      3.68 o 
   4   7   6     1052.61      992.44     11.74 o 
   5   7   6       61.65       64.69      3.10 o 
   6   7   6       60.71       56.17      3.46 o 
   7   7   6       21.66       20.04      3.28 o 
   8   7   6       19.84       20.09      4.46 o 
  -8   8   6        0.85        4.33      2.38 o 
  -7   8   6       28.91       29.49      3.01 o 
  -6   8   6       15.39       11.02      2.56 o 
  -5   8   6       42.68       39.82      2.18 o 
  -4   8   6       37.08       32.17      1.88 o 
  -3   8   6       64.33       64.48      2.62 o 
  -2   8   6      228.81      246.68      3.75 o 
  -1   8   6       39.60       33.82      1.57 o 
   0   8   6      463.14      441.91      4.43 o 
   1   8   6       16.27       19.13      1.44 o 
   2   8   6      123.94      127.48      2.83 o 
   3   8   6       96.27       93.39      2.56 o 
   4   8   6      112.32       95.43      2.98 o 
   5   8   6       11.60       10.04      2.78 o 
   6   8   6       38.47       44.92      4.01 o 
   7   8   6       84.44       77.37      5.02 o 
  -8   9   6        0.05        1.98      2.67 o 
  -7   9   6       11.64        9.25      2.97 o 
  -6   9   6       13.57       13.89      2.41 o 
  -5   9   6        0.10       -2.21      1.47 o 
  -4   9   6        4.83        3.06      1.39 o 
  -3   9   6      152.26      157.04      3.31 o 
  -2   9   6       11.26       11.16      1.27 o 
  -1   9   6      112.98      124.47      4.02 o 
   0   9   6      284.20      267.71      3.55 o 
   1   9   6      153.26      169.25      3.01 o 
   2   9   6       19.98       23.85      1.63 o 
   3   9   6       51.45       51.44      2.19 o 
   4   9   6        0.46       -1.30      1.34 o 
   5   9   6       68.81       71.93      3.79 o 
   6   9   6        0.68        2.71      2.74 o 
   7   9   6        3.54       -1.17      3.92 o 
  -7  10   6        2.77        1.16      2.32 o 
  -6  10   6        6.36        7.33      2.35 o 
  -5  10   6        2.41       -0.33      1.75 o 
  -4  10   6        3.09        2.42      1.34 o 
  -3  10   6        0.12        0.28      1.12 o 
  -2  10   6       84.29       81.67      2.51 o 
  -1  10   6      194.51      176.51      3.38 o 
   0  10   6        7.49        5.72      1.15 o 
   1  10   6       12.81       10.53      1.34 o 
   2  10   6       34.16       38.17      1.82 o 
   3  10   6        0.83        0.84      1.33 o 
   4  10   6        5.08        5.56      1.66 o 
   5  10   6      238.04      240.67      6.49 o 
   6  10   6        4.66        3.43      2.91 o 
   7  10   6       26.65       40.19      5.14 o 
  -7  11   6       43.00       55.49      4.15 o 
  -6  11   6       51.65       67.74      4.35 o 
  -5  11   6        5.11        1.53      1.79 o 
  -4  11   6        8.00        4.66      1.61 o 
  -3  11   6       10.45       12.39      1.42 o 
  -2  11   6       99.36       93.39      2.68 o 
  -1  11   6      254.76      249.68      5.68 o 
   0  11   6        0.30        1.89      1.20 o 
   1  11   6        0.21       -0.97      1.12 o 
   2  11   6        5.05        4.74      1.32 o 
   3  11   6      430.06      409.26      6.25 o 
   4  11   6      303.66      289.07      5.31 o 
   5  11   6       25.47       24.64      2.62 o 
   6  11   6        1.90        3.62      2.95 o 
  -6  12   6        4.89        1.18      2.23 o 
  -5  12   6        1.21        0.34      1.83 o 
  -4  12   6       26.93       30.57      2.04 o 
  -3  12   6      261.83      245.10      4.31 o 
  -2  12   6       12.17       14.37      1.46 o 
  -1  12   6       23.82       27.30      1.97 o 
   0  12   6      188.06      194.62      3.60 o 
   1  12   6      124.58      122.84      3.16 o 
   2  12   6        0.51        1.73      1.24 o 
   3  12   6        1.04        1.74      1.57 o 
   4  12   6        4.50        6.18      1.95 o 
   5  12   6        0.79        0.42      1.83 o 
   6  12   6       24.58       32.84      5.50 o 
  -6  13   6        2.25        5.90      2.44 o 
  -5  13   6       13.52        8.47      2.73 o 
  -4  13   6       11.89       17.94      2.25 o 
  -3  13   6       78.97       87.19      2.98 o 
  -2  13   6      123.81      130.14      3.08 o 
  -1  13   6       70.10       75.72      2.60 o 
   0  13   6        5.32        6.83      1.45 o 
   1  13   6       32.55       29.85      1.84 o 
   2  13   6      113.43      123.93      3.95 o 
   3  13   6        4.87        2.64      1.76 o 
   4  13   6        3.31        2.60      1.88 o 
   5  13   6        5.37        4.59      2.15 o 
  -5  14   6        0.51       -0.85      2.20 o 
  -4  14   6        3.02       -2.31      1.82 o 
  -3  14   6        0.58        2.97      1.63 o 
  -2  14   6        6.96        8.13      1.61 o 
  -1  14   6        1.56       -0.39      1.43 o 
   0  14   6        1.85       -0.36      1.28 o 
   1  14   6        0.78        0.48      2.19 o 
   2  14   6        2.12        2.12      2.00 o 
   3  14   6       26.17       28.52      2.45 o 
   4  14   6       22.19       16.27      2.63 o 
   5  14   6        3.54        3.86      2.29 o 
  -5  15   6       15.29       21.44      2.86 o 
  -4  15   6        6.99        4.06      2.35 o 
  -3  15   6        5.07        5.44      2.17 o 
  -2  15   6        0.05        2.33      1.52 o 
  -1  15   6       21.85       22.30      1.87 o 
   0  15   6        1.42       -0.28      1.73 o 
   1  15   6        4.25        0.76      1.96 o 
   2  15   6        3.57        3.27      2.17 o 
   3  15   6       11.47        5.66      2.45 o 
   4  15   6        1.33       -0.95      2.42 o 
  -4  16   6        2.79        6.05      2.65 o 
  -3  16   6        0.85       -1.52      2.19 o 
  -2  16   6        4.27        4.02      1.94 o 
  -1  16   6       10.26        9.67      2.14 o 
   0  16   6       36.15       30.88      3.40 o 
   1  16   6       19.94       21.31      3.43 o 
   2  16   6        4.86        5.32      4.24 o 
   3  16   6        0.72       -0.74      2.29 o 
  -2  17   6        1.26        1.23      3.29 o 
  -1  17   6        9.05        9.77      2.22 o 
   0  17   6        2.85        1.57      2.17 o 
   1  17   6        4.44        7.22      2.62 o 
   2  17   6       20.41       27.49      3.30 o 
  -9   1   7        0.07        3.78      2.51 o 
  -8   1   7        2.06        2.89      2.04 o 
  -7   1   7        3.56        0.83      1.54 o 
  -6   1   7        0.70       -1.42      1.40 o 
  -5   1   7       82.25       69.67      2.41 o 
  -4   1   7      161.03      177.20      3.90 o 
  -3   1   7       67.16       76.91      2.31 o 
  -2   1   7      112.56      119.49      2.29 o 
  -1   1   7       23.36       21.92      1.15 o 
   0   1   7       22.85       48.67      2.22 o 
   1   1   7        3.23        1.50      1.16 o 
   2   1   7      311.38      333.51      4.73 o 
   3   1   7       21.87       23.20      1.62 o 
   4   1   7      382.53      360.47      5.23 o 
   5   1   7       60.69       49.57      2.81 o 
   6   1   7       22.13       16.25      5.47 o 
   7   1   7        0.38       -1.45      3.60 o 
   8   1   7       32.90       59.82      5.55 o 
  -8   2   7       77.59       90.50      4.07 o 
  -7   2   7       23.88       29.03      2.20 o 
  -6   2   7       34.26       31.81      2.03 o 
  -5   2   7       18.70       18.82      2.39 o 
  -4   2   7      243.19      259.59      4.52 o 
  -3   2   7      664.84      676.82      6.44 o 
  -2   2   7       28.27       24.41      1.55 o 
  -1   2   7       48.89       40.11      1.58 o 
   0   2   7      478.94      466.54      5.28 o 
   1   2   7      483.14      496.65      5.52 o 
   2   2   7      130.81      124.27      3.12 o 
   3   2   7     1491.58     1366.62     14.44 o 
   4   2   7      304.98      268.17      4.69 o 
   5   2   7       13.67       13.75      2.19 o 
   6   2   7       84.39       82.25      4.64 o 
   7   2   7       89.07       82.14      5.81 o 
   8   2   7        9.68       10.84      4.23 o 
  -8   3   7       12.40        9.19      2.34 o 
  -7   3   7       82.00       90.14      3.51 o 
  -6   3   7       57.57       55.33      2.49 o 
  -5   3   7      206.32      220.43      3.96 o 
  -4   3   7       97.41       89.87      2.28 o 
  -3   3   7      244.20      217.69      3.17 o 
  -2   3   7      282.31      283.18      3.75 o 
  -1   3   7      147.19      137.81      2.71 o 
   0   3   7      554.44      567.22      6.14 o 
   1   3   7      421.22      449.45      5.22 o 
   2   3   7      492.69      465.06      5.72 o 
   3   3   7      425.65      396.10      5.82 o 
   4   3   7      489.65      441.88      7.12 o 
   5   3   7       44.74       47.11      4.07 o 
   6   3   7       26.92       26.58      2.43 o 
   7   3   7       40.96       52.41      4.95 o 
   8   3   7        0.14       -1.58      3.34 o 
  -8   4   7        4.97        3.05      2.10 o 
  -7   4   7       46.60       47.63      2.81 o 
  -6   4   7        9.34       13.13      1.75 o 
  -5   4   7       13.98       18.23      1.61 o 
  -4   4   7      316.17      311.95      4.01 o 
  -3   4   7      295.53      271.39      3.81 o 
  -2   4   7      219.90      208.43      3.33 o 
  -1   4   7     1020.63     1029.87      8.75 o 
   0   4   7        5.51        2.04      0.99 o 
   1   4   7       10.67       18.36      1.56 o 
   2   4   7      699.83      722.28      7.32 o 
   3   4   7       26.92       19.72      1.62 o 
   4   4   7      109.30       92.65      3.28 o 
   5   4   7       19.07       25.77      3.48 o 
   6   4   7       25.17       30.47      4.22 o 
   7   4   7       51.46       52.99      5.67 o 
   8   4   7       10.87       11.12      3.96 o 
  -8   5   7       78.46       79.92      3.71 o 
  -7   5   7       49.46       47.70      2.67 o 
  -6   5   7        0.97        3.44      1.64 o 
  -5   5   7      157.08      146.67      3.81 o 
  -4   5   7       12.19       13.91      1.34 o 
  -3   5   7       36.19       37.11      2.59 o 
  -2   5   7        0.02        0.51      1.04 o 
  -1   5   7        5.17        6.07      1.11 o 
   0   5   7      180.97      170.03      2.56 o 
   1   5   7        6.72       15.85      1.41 o 
   2   5   7       93.20      100.65      2.41 o 
   3   5   7       62.56       60.97      2.47 o 
   4   5   7        8.56        7.24      2.11 o 
   5   5   7       74.71       87.13      3.74 o 
   6   5   7       84.36       88.57      3.66 o 
   7   5   7        0.75       -1.50      2.51 o 
   8   5   7        8.29        8.67      3.83 o 
  -8   6   7        7.98        4.70      2.46 o 
  -7   6   7       29.95       37.84      2.73 o 
  -6   6   7        4.45        2.27      1.76 o 
  -5   6   7       62.98       62.00      2.85 o 
  -4   6   7      453.64      438.63      5.76 o 
  -3   6   7       41.23       41.36      1.83 o 
  -2   6   7      424.26      378.94      5.01 o 
  -1   6   7      179.41      202.44      3.51 o 
   0   6   7       11.72       15.11      1.18 o 
   1   6   7      152.53      156.82      2.80 o 
   2   6   7       12.43       15.06      1.37 o 
   3   6   7       27.81       34.23      2.32 o 
   4   6   7        8.31        5.98      1.78 o 
   5   6   7       14.66       13.82      2.13 o 
   6   6   7       50.93       43.18      3.23 o 
   7   6   7        1.92        1.34      2.46 o 
  -8   7   7        8.69        6.16      4.06 o 
  -7   7   7       17.03       17.43      2.67 o 
  -6   7   7        2.36        3.38      1.83 o 
  -5   7   7       68.08       65.31      2.63 o 
  -4   7   7        1.88       -0.17      1.07 o 
  -3   7   7      262.73      254.20      4.88 o 
  -2   7   7      497.33      476.65      5.19 o 
  -1   7   7        1.08       -1.14      1.05 o 
   0   7   7       44.83       43.26      2.09 o 
   1   7   7        7.86        8.34      1.24 o 
   2   7   7       95.95      101.04      2.63 o 
   3   7   7      177.55      175.65      3.64 o 
   4   7   7        3.09        4.21      1.76 o 
   5   7   7        4.38        5.31      1.96 o 
   6   7   7       35.89       48.26      3.08 o 
   7   7   7        4.70        1.95      2.34 o 
  -7   8   7       17.16       12.13      2.61 o 
  -6   8   7        0.56        1.48      1.76 o 
  -5   8   7        0.18        1.10      1.51 o 
  -4   8   7      138.16      133.58      3.24 o 
  -3   8   7       99.20       97.11      2.79 o 
  -2   8   7        0.94       -0.80      1.19 o 
  -1   8   7      112.91      104.53      2.71 o 
   0   8   7        0.46        0.51      1.00 o 
   1   8   7       87.52       91.37      2.54 o 
   2   8   7      307.74      281.39      4.34 o 
   3   8   7      652.74      657.66      7.98 o 
   4   8   7       55.54       40.58      2.23 o 
   5   8   7       24.88       26.15      2.60 o 
   6   8   7        6.21        4.90      2.47 o 
   7   8   7       10.08       12.41      3.42 o 
  -7   9   7        1.47       -1.74      2.38 o 
  -6   9   7       15.53       11.67      2.44 o 
  -5   9   7        2.46        1.04      1.63 o 
  -4   9   7      156.49      155.33      4.13 o 
  -3   9   7      161.86      145.05      3.36 o 
  -2   9   7       12.40        7.48      1.37 o 
  -1   9   7      105.57      113.67      2.88 o 
   0   9   7        0.08       -0.10      1.04 o 
   1   9   7      249.88      247.38      3.74 o 
   2   9   7      618.46      612.20      7.09 o 
   3   9   7       28.51       29.78      2.05 o 
   4   9   7        6.39        7.69      1.71 o 
   5   9   7       71.50       88.15      3.42 o 
   6   9   7       18.31       21.03      3.49 o 
   7   9   7       38.15       38.86      5.16 o 
  -7  10   7        2.33        2.63      2.53 o 
  -6  10   7        8.27        5.87      2.23 o 
  -5  10   7        4.74        1.72      2.37 o 
  -4  10   7       95.10       98.56      3.22 o 
  -3  10   7       44.61       48.10      2.24 o 
  -2  10   7        4.10        2.06      1.33 o 
  -1  10   7        2.50        3.82      1.49 o 
   0  10   7        2.67        2.20      1.20 o 
   1  10   7        4.96        4.50      1.14 o 
   2  10   7      179.09      178.28      3.58 o 
   3  10   7      143.19      133.14      3.81 o 
   4  10   7        4.50        2.56      1.62 o 
   5  10   7       49.98       44.61      3.30 o 
   6  10   7        2.43        7.58      3.15 o 
  -6  11   7       20.74       29.20      4.43 o 
  -5  11   7        0.08       -1.64      1.86 o 
  -4  11   7       70.11       74.95      2.95 o 
  -3  11   7        9.09        8.86      1.65 o 
  -2  11   7        8.14        6.95      1.50 o 
  -1  11   7       87.02       88.70      2.90 o 
   0  11   7        3.83        6.65      1.37 o 
   1  11   7       28.40       25.83      2.14 o 
   2  11   7       38.12       41.59      2.17 o 
   3  11   7       18.30       15.45      1.76 o 
   4  11   7        0.78        4.51      1.69 o 
   5  11   7       60.07       59.58      3.88 o 
   6  11   7       16.02       23.54      5.96 o 
  -6  12   7        0.92        0.54      2.57 o 
  -5  12   7        4.67        5.88      2.10 o 
  -4  12   7        0.00       -0.60      1.61 o 
  -3  12   7        5.76        7.78      1.54 o 
  -2  12   7       25.45       23.81      2.01 o 
  -1  12   7       45.16       42.37      2.27 o 
   0  12   7        7.23        5.56      1.42 o 
   1  12   7      103.27      116.00      3.21 o 
   2  12   7       11.82        5.46      1.44 o 
   3  12   7       24.02       17.11      2.00 o 
   4  12   7        9.95        9.28      1.97 o 
   5  12   7        1.16        3.66      2.78 o 
  -5  13   7        2.46        0.60      2.24 o 
  -4  13   7        0.17       -0.57      1.63 o 
  -3  13   7       33.42       37.94      2.20 o 
  -2  13   7        1.81        1.49      1.45 o 
  -1  13   7      111.41      103.51      3.04 o 
   0  13   7       18.63       18.73      2.19 o 
   1  13   7       86.95       86.87      2.93 o 
   2  13   7       16.92       17.20      2.24 o 
   3  13   7        2.94        2.04      1.69 o 
   4  13   7        9.21        4.87      2.22 o 
   5  13   7        1.47        1.99      2.39 o 
  -5  14   7       33.26       32.65      3.12 o 
  -4  14   7        7.17        2.75      2.17 o 
  -3  14   7       22.20       21.74      2.16 o 
  -2  14   7        0.81        1.48      1.43 o 
  -1  14   7        6.58        8.97      1.59 o 
   0  14   7        7.31        5.90      1.60 o 
   1  14   7       35.99       30.19      2.91 o 
   2  14   7       77.56       76.48      3.86 o 
   3  14   7       34.48       41.32      3.43 o 
   4  14   7       62.57       67.94      3.71 o 
  -4  15   7       12.21       14.68      4.02 o 
  -3  15   7        2.87        0.25      1.84 o 
  -2  15   7       10.82       12.80      1.74 o 
  -1  15   7       20.45       22.13      2.07 o 
   0  15   7      196.89      195.70      4.67 o 
   1  15   7        0.48       -0.67      1.90 o 
   2  15   7        0.61        3.01      2.43 o 
   3  15   7        3.62        8.42      2.60 o 
  -3  16   7       37.21       40.15      3.59 o 
  -2  16   7       26.65       28.23      2.53 o 
  -1  16   7       33.40       35.34      2.42 o 
   0  16   7        0.12        0.19      1.90 o 
   1  16   7        0.00       -0.66      2.30 o 
   2  16   7        0.28       -1.21      2.37 o 
  -8   0   8       10.23       16.36      3.35 o 
  -7   0   8       67.32       78.70      4.15 o 
  -6   0   8      202.75      208.29      5.89 o 
  -5   0   8       39.59       41.86      3.09 o 
  -4   0   8      161.82      156.98      4.83 o 
  -3   0   8       48.33       49.72      3.00 o 
  -2   0   8      444.86      480.71      6.68 o 
  -1   0   8      188.52      148.68      5.03 o 
   0   0   8       17.53       25.09      2.68 o 
   1   0   8      471.08      444.81      9.04 o 
   2   0   8       95.89       95.12      4.13 o 
   3   0   8       17.70        9.07      2.02 o 
   4   0   8      126.08      126.71      5.36 o 
   5   0   8       86.85       66.60      3.76 o 
   6   0   8        1.78       -0.50      4.51 o 
   7   0   8       18.34       20.60      5.87 o 
  -8   1   8       54.66       56.05      3.27 o 
  -7   1   8        0.18        1.97      1.67 o 
  -6   1   8        9.29        8.62      1.68 o 
  -5   1   8      207.35      210.69      4.00 o 
  -4   1   8        4.81        2.74      1.42 o 
  -3   1   8        0.36       -1.89      1.26 o 
  -2   1   8       27.20       24.55      1.36 o 
  -1   1   8      107.94      110.92      2.60 o 
   0   1   8       62.89       56.54      2.32 o 
   1   1   8      912.74      846.09     10.02 o 
   2   1   8      498.47      457.69      6.04 o 
   3   1   8        4.92        1.70      1.35 o 
   4   1   8       13.35       12.13      1.61 o 
   5   1   8      132.95      125.01      4.43 o 
   6   1   8       22.50       26.56      4.22 o 
   7   1   8       22.09       24.28      4.37 o 
  -8   2   8        2.13        1.93      2.33 o 
  -7   2   8        4.92        2.57      1.83 o 
  -6   2   8       46.85       48.02      2.40 o 
  -5   2   8      262.91      251.26      4.44 o 
  -4   2   8      208.35      208.31      3.58 o 
  -3   2   8      734.32      705.45      7.21 o 
  -2   2   8      117.05      100.81      2.58 o 
  -1   2   8        5.91       12.87      1.62 o 
   0   2   8      202.33      224.88      4.33 o 
   1   2   8      145.65      128.62      3.12 o 
   2   2   8       27.66       22.59      1.75 o 
   3   2   8      133.96      118.55      3.51 o 
   4   2   8       33.25       30.50      2.08 o 
   5   2   8       28.84       27.91      2.69 o 
   6   2   8       46.21       51.82      5.01 o 
   7   2   8       14.19       18.12      4.02 o 
  -8   3   8        0.01        1.03      2.11 o 
  -7   3   8        1.76       -0.74      1.84 o 
  -6   3   8        9.53       12.25      1.83 o 
  -5   3   8       45.92       47.68      2.10 o 
  -4   3   8       26.02       23.55      1.72 o 
  -3   3   8      132.56      145.20      2.96 o 
  -2   3   8       49.55       60.24      1.98 o 
  -1   3   8        5.79        4.29      1.24 o 
   0   3   8       83.11       82.61      2.31 o 
   1   3   8      187.95      211.61      3.93 o 
   2   3   8       27.83       29.08      1.85 o 
   3   3   8      201.54      191.43      4.13 o 
   4   3   8      173.98      170.43      4.44 o 
   5   3   8        2.05        0.05      2.06 o 
   6   3   8        0.60       -2.72      1.81 o 
   7   3   8        3.64        3.92      3.33 o 
  -8   4   8       11.90        9.15      2.18 o 
  -7   4   8        2.64        7.77      1.98 o 
  -6   4   8      138.21      149.29      3.65 o 
  -5   4   8       41.84       39.43      1.96 o 
  -4   4   8      175.16      175.02      3.34 o 
  -3   4   8      219.62      207.43      3.48 o 
  -2   4   8       42.08       36.21      1.82 o 
  -1   4   8      234.77      256.11      4.18 o 
   0   4   8       68.72       74.42      2.21 o 
   1   4   8        1.98        2.38      1.39 o 
   2   4   8       98.84       90.88      3.68 o 
   3   4   8        9.77       15.67      1.82 o 
   4   4   8      255.77      216.54      5.02 o 
   5   4   8       91.89       94.03      4.14 o 
   6   4   8       18.40       17.22      2.43 o 
   7   4   8       20.82       26.89      4.57 o 
  -8   5   8        7.55        4.83      2.84 o 
  -7   5   8        2.50        4.69      2.00 o 
  -6   5   8        9.27        9.33      2.02 o 
  -5   5   8      229.88      241.57      4.76 o 
  -4   5   8      831.01      802.82      7.68 o 
  -3   5   8       12.95        9.90      1.35 o 
  -2   5   8      164.82      162.65      4.71 o 
  -1   5   8      143.94      138.80      2.71 o 
   0   5   8        0.21        0.89      1.10 o 
   1   5   8     1028.38      978.62      9.68 o 
   2   5   8     1367.59     1276.36     14.00 o 
   3   5   8       14.37       13.73      2.01 o 
   4   5   8       14.03       19.11      3.89 o 
   5   5   8       51.38       57.26      5.32 o 
   6   5   8        1.19        1.00      2.02 o 
   7   5   8       94.76      100.28      5.34 o 
  -7   6   8       11.90        9.22      2.14 o 
  -6   6   8       54.70       60.18      3.06 o 
  -5   6   8       35.27       38.25      2.54 o 
  -4   6   8       28.37       25.98      1.90 o 
  -3   6   8       11.38       13.19      1.51 o 
  -2   6   8        2.06        1.70      1.27 o 
  -1   6   8       64.70       62.80      2.39 o 
   0   6   8      842.29      840.12      7.81 o 
   1   6   8      172.00      169.20      4.16 o 
   2   6   8       66.45       66.46      2.40 o 
   3   6   8      112.82      110.82      3.73 o 
   4   6   8       63.25       78.86      3.83 o 
   5   6   8       62.93       69.50      4.61 o 
   6   6   8       93.68      113.38      7.02 o 
   7   6   8       16.88       11.37      3.26 o 
  -7   7   8        9.65        7.67      2.25 o 
  -6   7   8       19.67       22.18      2.37 o 
  -5   7   8       45.31       39.01      2.76 o 
  -4   7   8        2.11        1.54      1.21 o 
  -3   7   8      161.11      169.72      3.58 o 
  -2   7   8       41.14       37.39      1.91 o 
  -1   7   8        0.37        0.34      1.05 o 
   0   7   8       25.57       20.32      1.47 o 
   1   7   8        0.55        0.95      1.22 o 
   2   7   8        7.07        4.72      1.54 o 
   3   7   8      119.14      144.46      3.77 o 
   4   7   8        5.34        7.30      2.43 o 
   5   7   8        7.08        7.04      2.19 o 
   6   7   8       12.17       12.37      2.47 o 
   7   7   8        0.78        0.69      2.51 o 
  -7   8   8       47.38       56.68      4.20 o 
  -6   8   8        0.00       -1.77      1.82 o 
  -5   8   8       11.97       15.59      2.18 o 
  -4   8   8        0.68        1.09      1.42 o 
  -3   8   8       98.32       97.80      3.39 o 
  -2   8   8      114.37      110.66      3.17 o 
  -1   8   8        0.97        1.38      1.08 o 
   0   8   8       77.20       73.04      2.14 o 
   1   8   8       18.28       20.02      1.52 o 
   2   8   8        1.22       -0.58      1.30 o 
   3   8   8        3.86        3.77      1.65 o 
   4   8   8       17.51       16.28      4.17 o 
   5   8   8       41.85       40.08      3.00 o 
   6   8   8       19.23       14.86      2.59 o 
  -7   9   8        0.33        1.07      2.68 o 
  -6   9   8       17.19       16.31      2.34 o 
  -5   9   8       21.73       19.52      2.28 o 
  -4   9   8        1.03        0.67      1.47 o 
  -3   9   8        0.62       -0.59      1.43 o 
  -2   9   8       21.80       24.36      2.16 o 
  -1   9   8       10.98       13.74      1.41 o 
   0   9   8      102.51      101.80      2.50 o 
   1   9   8        2.18        1.35      1.34 o 
   2   9   8       29.02       26.25      1.85 o 
   3   9   8       23.10       18.70      2.00 o 
   4   9   8        2.41        1.98      1.98 o 
   5   9   8        7.38        9.54      2.33 o 
   6   9   8        3.26       -0.87      3.46 o 
  -6  10   8       14.00       13.65      2.93 o 
  -5  10   8        2.65        1.66      1.71 o 
  -4  10   8       85.76       87.02      2.95 o 
  -3  10   8        0.48        4.60      1.71 o 
  -2  10   8       68.02       73.78      3.71 o 
  -1  10   8        8.56        8.83      1.34 o 
   0  10   8       53.39       49.15      2.06 o 
   1  10   8       64.14       63.97      2.97 o 
   2  10   8        0.56       -1.46      1.44 o 
   3  10   8       61.44       54.49      2.45 o 
   4  10   8       29.45       34.98      2.63 o 
   5  10   8        2.85        1.33      2.56 o 
   6  10   8        0.10        0.93      3.63 o 
  -6  11   8       14.07       21.56      4.59 o 
  -5  11   8        8.31       12.18      2.30 o 
  -4  11   8        2.97        1.68      1.67 o 
  -3  11   8       59.05       59.22      2.71 o 
  -2  11   8        3.73        3.06      1.45 o 
  -1  11   8       42.38       44.03      1.95 o 
   0  11   8       10.72       20.17      1.72 o 
   1  11   8       49.27       51.09      2.27 o 
   2  11   8       11.30        8.50      1.76 o 
   3  11   8       62.51       75.40      2.82 o 
   4  11   8       56.63       61.02      3.11 o 
   5  11   8       35.98       41.33      5.06 o 
  -5  12   8        1.84        1.15      2.23 o 
  -4  12   8        4.37        2.43      2.42 o 
  -3  12   8        0.68        0.26      1.55 o 
  -2  12   8        1.13        0.81      1.47 o 
  -1  12   8        1.28        2.17      1.32 o 
   0  12   8      126.19      132.26      3.42 o 
   1  12   8      231.74      220.52      4.59 o 
   2  12   8       24.30       30.27      2.21 o 
   3  12   8       28.61       29.54      2.37 o 
   4  12   8       18.29       18.95      3.58 o 
   5  12   8        3.84        6.91      7.78 o 
  -5  13   8       11.17       11.73      2.71 o 
  -4  13   8       20.90       18.25      3.73 o 
  -3  13   8        0.47       -0.49      1.65 o 
  -2  13   8        9.92       13.30      1.82 o 
  -1  13   8        7.88        5.63      1.44 o 
   0  13   8       92.29       98.25      3.09 o 
   1  13   8       87.63      101.70      3.46 o 
   2  13   8       10.82       11.32      2.41 o 
   3  13   8       16.37       14.97      2.95 o 
   4  13   8       37.19       35.53      3.04 o 
  -4  14   8       27.75       24.75      3.45 o 
  -3  14   8        0.01       -0.03      1.97 o 
  -2  14   8       17.47       20.37      2.01 o 
  -1  14   8       13.41       11.54      1.65 o 
   0  14   8        0.06       -0.01      1.51 o 
   1  14   8        6.31        7.23      2.70 o 
   2  14   8        7.67        2.75      2.36 o 
   3  14   8        0.52        5.03      3.75 o 
  -3  15   8        5.67        8.51      2.43 o 
  -2  15   8        4.91        1.55      1.64 o 
  -1  15   8        7.41        4.97      2.02 o 
   0  15   8       13.82       17.13      3.00 o 
   1  15   8        0.11        0.52      2.22 o 
   2  15   8       25.64       28.95      3.38 o 
  -7   1   9      108.78      106.83      3.39 o 
  -6   1   9        1.41        3.52      2.36 o 
  -5   1   9      196.36      185.94      3.95 o 
  -4   1   9      133.83      135.49      2.90 o 
  -3   1   9      122.08      123.69      2.71 o 
  -2   1   9      131.55      133.47      3.12 o 
  -1   1   9      179.60      181.51      4.18 o 
   0   1   9        0.14        2.20      1.59 o 
   1   1   9       14.65       10.30      1.73 o 
   2   1   9      342.63      325.03      5.19 o 
   3   1   9      278.35      254.95      4.55 o 
   4   1   9        0.11        1.25      1.44 o 
   5   1   9       50.90       62.70      3.08 o 
   6   1   9        2.21        2.23      6.83 o 
   7   1   9        2.76        2.96      3.53 o 
  -7   2   9       11.45       11.14      2.14 o 
  -6   2   9      240.08      244.09      4.98 o 
  -5   2   9       35.38       36.71      2.15 o 
  -4   2   9       56.01       59.07      2.12 o 
  -3   2   9       97.86       95.20      2.42 o 
  -2   2   9        4.42        3.29      1.47 o 
  -1   2   9      129.18      115.09      3.47 o 
   0   2   9      693.18      642.92      8.55 o 
   1   2   9       45.65       43.62      2.50 o 
   2   2   9      168.42      154.67      3.62 o 
   3   2   9       23.29       24.15      1.93 o 
   4   2   9       25.52       36.68      2.81 o 
   5   2   9        7.15        8.34      2.34 o 
   6   2   9       73.27       70.87      5.71 o 
   7   2   9        0.16        1.25      3.59 o 
  -7   3   9      111.97      124.13      3.93 o 
  -6   3   9       89.76       90.90      2.88 o 
  -5   3   9       21.20       12.31      1.63 o 
  -4   3   9        1.74        1.77      1.33 o 
  -3   3   9       26.05       22.30      1.76 o 
  -2   3   9       18.22       14.56      1.77 o 
  -1   3   9      516.95      464.15      6.39 o 
   0   3   9      640.63      614.18      8.32 o 
   1   3   9      163.77      143.37      3.50 o 
   2   3   9       17.23       23.18      2.05 o 
   3   3   9       87.09       91.14      3.17 o 
   4   3   9       30.47       24.79      2.44 o 
   5   3   9       81.48       87.41      4.06 o 
   6   3   9       59.47       64.36      4.49 o 
   7   3   9       19.80       21.75      4.41 o 
  -7   4   9        6.39        6.13      1.98 o 
  -6   4   9        1.58        3.48      1.77 o 
  -5   4   9       27.95       24.83      1.94 o 
  -4   4   9        2.18       -0.16      1.32 o 
  -3   4   9       73.72       80.43      2.83 o 
  -2   4   9      104.08       98.72      2.76 o 
  -1   4   9       69.91       70.42      2.60 o 
   0   4   9       66.41       73.43      2.63 o 
   1   4   9      411.84      381.90      6.21 o 
   2   4   9       34.53       53.71      2.36 o 
   3   4   9        6.73        3.66      1.82 o 
   4   4   9      216.16      208.46      6.73 o 
   5   4   9       14.57       11.49      2.48 o 
   6   4   9       72.15       71.65      4.02 o 
  -7   5   9        0.09       -2.49      2.02 o 
  -6   5   9       10.40       12.06      2.10 o 
  -5   5   9       12.29       10.49      1.86 o 
  -4   5   9       46.59       51.42      2.30 o 
  -3   5   9       70.11       76.44      2.98 o 
  -2   5   9        3.86        4.08      1.28 o 
  -1   5   9      231.23      243.49      4.48 o 
   0   5   9        0.21        0.01      1.42 o 
   1   5   9      196.26      199.30      4.09 o 
   2   5   9       44.51       49.02      2.29 o 
   3   5   9       18.42       15.42      2.16 o 
   4   5   9        0.62        2.33      3.00 o 
   5   5   9       37.42       41.66      3.41 o 
   6   5   9       15.80       15.64      2.60 o 
  -7   6   9        0.06       -0.75      2.10 o 
  -6   6   9        1.05       -1.59      1.88 o 
  -5   6   9       47.60       44.43      2.55 o 
  -4   6   9       33.62       28.96      2.02 o 
  -3   6   9        4.30        1.77      1.40 o 
  -2   6   9        0.03       -0.46      1.18 o 
  -1   6   9        3.79        6.80      1.37 o 
   0   6   9        3.49        3.55      1.55 o 
   1   6   9       15.30       14.45      1.79 o 
   2   6   9       93.01       73.81      3.26 o 
   3   6   9        5.07        8.52      2.28 o 
   4   6   9        5.62        5.47      2.40 o 
   5   6   9        0.00        2.30      2.53 o 
   6   6   9        1.53        1.62      2.29 o 
  -7   7   9        4.20        4.79      2.28 o 
  -6   7   9       62.27       52.99      3.15 o 
  -5   7   9        1.98        1.80      1.66 o 
  -4   7   9        5.22        4.94      1.60 o 
  -3   7   9       61.42       73.11      3.21 o 
  -2   7   9       13.67        9.32      1.49 o 
  -1   7   9      150.81      152.25      3.06 o 
   0   7   9      305.27      294.58      6.64 o 
   1   7   9        4.97        3.07      1.55 o 
   2   7   9       36.36       30.47      3.51 o 
   3   7   9      295.83      305.63      7.23 o 
   4   7   9        1.94        1.46      2.21 o 
   5   7   9       94.61       94.31      4.54 o 
   6   7   9        0.85       -0.12      2.30 o 
  -6   8   9       82.28       79.80      3.92 o 
  -5   8   9       13.34       14.99      2.22 o 
  -4   8   9       34.34       35.14      2.29 o 
  -3   8   9        0.23       -0.76      1.48 o 
  -2   8   9      174.10      202.16      4.29 o 
  -1   8   9        3.49        2.77      1.30 o 
   0   8   9      236.01      224.37      3.94 o 
   1   8   9       10.47       12.68      1.81 o 
   2   8   9       29.45       28.27      2.54 o 
   3   8   9        1.17        5.00      2.32 o 
   4   8   9       33.22       33.22      3.65 o 
   5   8   9        6.50        4.06      2.34 o 
   6   8   9       59.45       65.59      4.80 o 
  -6   9   9        3.27       -0.07      2.18 o 
  -5   9   9       42.18       42.71      2.88 o 
  -4   9   9        1.24        1.20      1.60 o 
  -3   9   9        0.53        1.41      1.60 o 
  -2   9   9       93.66       80.22      2.98 o 
  -1   9   9       95.29       95.53      3.34 o 
   0   9   9       12.45       12.40      1.35 o 
   1   9   9      275.88      278.17      5.06 o 
   2   9   9       38.75       49.40      2.99 o 
   3   9   9       37.13       35.44      3.23 o 
   4   9   9        9.88       10.26      2.43 o 
   5   9   9       25.79       26.37      3.74 o 
  -5  10   9        1.66        0.40      2.17 o 
  -4  10   9       27.78       31.36      2.35 o 
  -3  10   9      106.78      110.72      4.55 o 
  -2  10   9        8.44        6.21      1.73 o 
  -1  10   9       21.30       25.70      1.85 o 
   0  10   9        2.45        4.00      1.56 o 
   1  10   9        6.82        4.02      1.65 o 
   2  10   9        4.63        9.35      2.25 o 
   3  10   9        2.30        0.92      2.23 o 
   4  10   9       26.82       27.75      3.63 o 
   5  10   9       22.36       26.78      4.70 o 
  -5  11   9       25.27       24.68      3.01 o 
  -4  11   9        0.57        1.14      2.02 o 
  -3  11   9        0.51        2.11      1.67 o 
  -2  11   9        0.16       -0.59      1.45 o 
  -1  11   9       42.67       44.40      2.24 o 
   0  11   9       42.40       47.15      2.42 o 
   1  11   9       48.40       54.35      2.95 o 
   2  11   9       10.44       10.22      2.36 o 
   3  11   9       28.84       30.63      3.53 o 
   4  11   9       17.65       14.31      4.09 o 
  -4  12   9        1.04        0.04      2.07 o 
  -3  12   9        0.48       -0.73      1.63 o 
  -2  12   9        1.41        1.41      1.60 o 
  -1  12   9        2.93        2.83      1.55 o 
   0  12   9        5.08        6.20      1.89 o 
   1  12   9      114.82      125.11      6.11 o 
   2  12   9       18.47       24.16      2.43 o 
   3  12   9       17.24       16.08      2.97 o 
   4  12   9        4.37       -4.37      3.37 o 
  -3  13   9        1.46        0.35      1.92 o 
  -2  13   9        0.50       -0.69      1.60 o 
  -1  13   9       20.58       20.08      1.93 o 
   0  13   9        0.02       -2.55      1.70 o 
   1  13   9       18.89       25.47      3.19 o 
   2  13   9        3.58        1.37      2.46 o 
   3  13   9       11.54       13.36      3.58 o 
  -2  14   9       67.09       77.31      2.82 o 
  -1  14   9        1.16       -0.73      1.68 o 
   0  14   9       81.44       80.84      3.54 o 
   1  14   9       17.09       19.96      3.68 o 
   2  14   9       29.79       31.60      3.42 o 
  -7   0  10      232.95      228.13      6.96 o 
  -6   0  10        6.90       14.66      2.89 o 
  -5   0  10      109.15      111.27      4.66 o 
  -4   0  10        7.82        6.05      2.09 o 
  -3   0  10      294.67      262.35      6.37 o 
  -2   0  10     1064.78     1094.27     18.46 o 
  -1   0  10      336.42      311.64     10.60 o 
   0   0  10        3.93        5.86      3.01 o 
   1   0  10       12.17       13.28      2.68 o 
   2   0  10       33.79       38.09      3.42 o 
   3   0  10      112.44      103.82      4.97 o 
   4   0  10      201.87      221.68      6.99 o 
   5   0  10        0.64        2.40      4.58 o 
   6   0  10       43.77       42.44      7.41 o 
  -7   1  10       11.28       15.73      2.16 o 
  -6   1  10       20.19       17.06      1.89 o 
  -5   1  10        7.02        5.80      1.64 o 
  -4   1  10        0.35       -1.39      1.37 o 
  -3   1  10      116.04      124.57      3.09 o 
  -2   1  10       39.62       44.07      2.41 o 
  -1   1  10       92.28       92.85      3.26 o 
   0   1  10       31.14       34.50      2.33 o 
   1   1  10      232.14      231.27      4.86 o 
   2   1  10       59.25       55.19      2.82 o 
   3   1  10      159.60      164.20      4.21 o 
   4   1  10        1.64        1.23      1.60 o 
   5   1  10       94.89       91.60      5.03 o 
   6   1  10        0.01       -2.14      3.42 o 
  -7   2  10       13.60       12.34      2.44 o 
  -6   2  10        8.08        8.85      1.84 o 
  -5   2  10       19.78       17.92      1.93 o 
  -4   2  10        2.96        3.27      1.57 o 
  -3   2  10       71.29       60.68      2.64 o 
  -2   2  10        8.43       13.48      1.85 o 
  -1   2  10       70.68       77.44      3.02 o 
   0   2  10        0.02        1.80      1.67 o 
   1   2  10      122.01      112.28      3.52 o 
   2   2  10       67.21       71.75      2.98 o 
   3   2  10       23.96       33.39      2.19 o 
   4   2  10       22.66       17.31      2.33 o 
   5   2  10        3.54        0.72      2.01 o 
   6   2  10        9.16        9.41      6.32 o 
  -7   3  10        9.78        8.45      2.45 o 
  -6   3  10      113.81      101.78      3.56 o 
  -5   3  10        1.79       -2.08      1.39 o 
  -4   3  10       31.16       35.81      2.16 o 
  -3   3  10        3.17        3.31      1.62 o 
  -2   3  10        0.07        1.23      1.54 o 
  -1   3  10        2.36       -1.78      1.57 o 
   0   3  10       32.19       37.26      2.41 o 
   1   3  10       18.10       21.55      2.10 o 
   2   3  10        7.85        7.18      1.69 o 
   3   3  10        0.33        0.89      1.55 o 
   4   3  10       18.44       22.04      2.43 o 
   5   3  10        0.15       -1.73      1.88 o 
   6   3  10       21.34       21.90      4.43 o 
  -6   4  10        9.37        9.80      2.04 o 
  -5   4  10        0.22       -1.89      1.44 o 
  -4   4  10        0.02       -0.58      1.57 o 
  -3   4  10       41.91       46.64      2.69 o 
  -2   4  10      187.39      180.35      4.11 o 
  -1   4  10       40.94       41.38      2.79 o 
   0   4  10       34.73       28.61      2.32 o 
   1   4  10       73.60       72.68      2.80 o 
   2   4  10       83.06       88.26      3.00 o 
   3   4  10       12.31       18.56      2.11 o 
   4   4  10       93.31       86.71      3.74 o 
   5   4  10        1.70        1.63      2.42 o 
   6   4  10        9.65        7.26      3.05 o 
  -6   5  10       20.38       15.73      2.57 o 
  -5   5  10       39.04       55.03      2.82 o 
  -4   5  10        4.64        6.77      2.22 o 
  -3   5  10        0.32        0.05      1.55 o 
  -2   5  10       32.75       35.08      2.27 o 
  -1   5  10       18.99       20.54      2.01 o 
   0   5  10       93.67       81.67      3.17 o 
   1   5  10      126.15      139.76      3.63 o 
   2   5  10       10.58       12.05      2.22 o 
   3   5  10        8.32        5.97      1.90 o 
   4   5  10        5.78        5.34      2.46 o 
   5   5  10       50.57       50.66      3.77 o 
  -6   6  10        2.38        5.52      2.33 o 
  -5   6  10       32.78       35.43      2.51 o 
  -4   6  10       29.36       32.58      2.52 o 
  -3   6  10       33.43       29.17      2.65 o 
  -2   6  10      243.08      234.87      4.71 o 
  -1   6  10       37.94       37.21      2.30 o 
   0   6  10       29.29       28.97      2.18 o 
   1   6  10        1.71        0.53      1.52 o 
   2   6  10      144.33      124.81      3.87 o 
   3   6  10        7.15        9.13      2.52 o 
   4   6  10       83.83      101.60      6.44 o 
   5   6  10       30.66       33.89      3.46 o 
  -6   7  10       34.93       26.74      3.16 o 
  -5   7  10       20.94       22.09      2.40 o 
  -4   7  10        1.19        1.39      1.73 o 
  -3   7  10       76.67       78.91      3.00 o 
  -2   7  10        3.42        2.19      1.35 o 
  -1   7  10      227.75      239.00      4.89 o 
   0   7  10      138.21      141.49      4.62 o 
   1   7  10        2.83        2.57      1.65 o 
   2   7  10       14.33        6.36      1.92 o 
   3   7  10      102.89      112.72      4.76 o 
   4   7  10        0.02       -0.12      2.88 o 
   5   7  10      118.66      135.24      6.25 o 
  -5   8  10       19.60       13.66      2.83 o 
  -4   8  10        0.06        1.08      1.74 o 
  -3   8  10        4.40        3.61      1.73 o 
  -2   8  10       96.69      106.51      3.49 o 
  -1   8  10        9.00        8.95      1.75 o 
   0   8  10      190.47      178.81      4.15 o 
   1   8  10       33.71       27.75      2.39 o 
   2   8  10       95.60       99.84      4.01 o 
   3   8  10        9.74       10.35      2.65 o 
   4   8  10       35.77       47.37      4.25 o 
   5   8  10       20.03       14.81      3.53 o 
  -5   9  10        0.15       -0.89      2.16 o 
  -4   9  10        5.54        7.86      2.06 o 
  -3   9  10        3.65        2.92      1.74 o 
  -2   9  10       44.80       45.63      2.44 o 
  -1   9  10        6.72        7.11      1.76 o 
   0   9  10       15.54       19.33      1.95 o 
   1   9  10       24.91       18.65      2.30 o 
   2   9  10       19.27       18.10      2.86 o 
   3   9  10       28.43       33.54      3.79 o 
   4   9  10        0.18       -2.18      2.78 o 
  -4  10  10        0.58        1.07      1.93 o 
  -3  10  10        9.40        9.35      1.98 o 
  -2  10  10       36.13       39.36      2.37 o 
  -1  10  10        0.98        3.11      1.63 o 
   0  10  10        5.33        5.10      1.89 o 
   1  10  10       14.31        8.17      1.95 o 
   2  10  10       48.83       54.87      4.30 o 
   3  10  10        5.84        7.93      2.99 o 
   4  10  10       48.25       52.06      4.53 o 
  -4  11  10       58.95       55.80      3.44 o 
  -3  11  10       42.90       46.45      2.95 o 
  -2  11  10       97.91      112.23      3.47 o 
  -1  11  10      244.29      259.79      4.94 o 
   0  11  10       13.34        9.60      2.23 o 
   1  11  10       18.77       15.13      3.90 o 
   2  11  10        0.07        2.09      3.02 o 
   3  11  10       10.39       18.34      5.31 o 
  -3  12  10       15.88       13.85      2.32 o 
  -2  12  10       11.14       10.55      2.03 o 
  -1  12  10       10.57        9.28      1.95 o 
   0  12  10        7.14        8.62      2.41 o 
   1  12  10        0.05       -1.12      2.94 o 
   2  12  10       13.98       19.21      3.69 o 
  -1  13  10       11.70        9.17      2.29 o 
   0  13  10        4.33        5.32      2.39 o 
  -6   1  11        8.27       11.25      2.13 o 
  -5   1  11        2.54        0.07      1.60 o 
  -4   1  11        8.59        7.63      2.02 o 
  -3   1  11        0.11       -0.72      1.65 o 
  -2   1  11       62.56       55.95      2.92 o 
  -1   1  11       12.04        7.00      1.94 o 
   0   1  11        0.35       -0.87      1.66 o 
   1   1  11       26.79       29.15      2.41 o 
   2   1  11       23.48       25.11      2.33 o 
   3   1  11       59.44       57.31      2.92 o 
   4   1  11       10.02       10.98      2.29 o 
   5   1  11       18.52       20.45      4.39 o 
  -6   2  11        1.83        2.79      1.98 o 
  -5   2  11       69.59       73.06      2.74 o 
  -4   2  11      138.13      149.06      4.08 o 
  -3   2  11       57.54       53.36      2.71 o 
  -2   2  11       27.32       25.72      2.40 o 
  -1   2  11       88.90       97.56      3.56 o 
   0   2  11      104.38      108.69      3.68 o 
   1   2  11       37.63       41.00      2.61 o 
   2   2  11      118.61      126.55      3.95 o 
   3   2  11       13.39       13.56      2.59 o 
   4   2  11       70.75       69.13      4.30 o 
   5   2  11       12.50       15.41      3.34 o 
  -6   3  11        9.44        7.46      2.50 o 
  -5   3  11        0.01       -0.06      1.74 o 
  -4   3  11      121.11      122.47      3.75 o 
  -3   3  11      191.95      201.66      4.55 o 
  -2   3  11       24.74       24.39      2.21 o 
  -1   3  11      122.49      129.12      4.00 o 
   0   3  11       11.74        8.01      1.94 o 
   1   3  11       51.33       52.69      2.82 o 
   2   3  11       85.31       87.16      3.85 o 
   3   3  11      140.55      144.12      4.30 o 
   4   3  11       20.59       21.80      2.68 o 
   5   3  11       44.16       41.36      4.47 o 
  -5   4  11        4.97       -1.19      2.28 o 
  -4   4  11       12.61       13.87      2.08 o 
  -3   4  11       19.26       19.65      2.16 o 
  -2   4  11      107.66      105.36      4.20 o 
  -1   4  11       77.41       69.41      3.14 o 
   0   4  11       79.45       76.13      3.84 o 
   1   4  11        8.22        7.81      1.92 o 
   2   4  11       20.20       26.58      2.19 o 
   3   4  11        0.02       -0.83      1.77 o 
   4   4  11       78.87       74.55      3.77 o 
   5   4  11       13.41        8.69      2.72 o 
  -5   5  11        0.38        1.54      2.40 o 
  -4   5  11        3.95        4.49      2.06 o 
  -3   5  11        0.27       -0.88      1.64 o 
  -2   5  11       43.46       45.82      2.58 o 
  -1   5  11       35.36       35.61      3.25 o 
   0   5  11       11.29       12.02      2.05 o 
   1   5  11       50.99       45.56      2.71 o 
   2   5  11        0.06        0.64      1.88 o 
   3   5  11       82.51       81.75      4.98 o 
   4   5  11       28.40       25.74      3.12 o 
  -5   6  11        2.46        0.66      2.55 o 
  -4   6  11        0.00       -0.16      2.29 o 
  -3   6  11        8.53        9.28      2.11 o 
  -2   6  11      104.86      107.50      3.51 o 
  -1   6  11      111.92      106.87      3.79 o 
   0   6  11        0.30       -2.78      1.85 o 
   1   6  11       45.96       44.41      2.60 o 
   2   6  11       15.95       19.80      2.33 o 
   3   6  11       29.02       27.64      2.83 o 
   4   6  11        6.54        5.06      2.58 o 
  -5   7  11       24.20       17.73      4.05 o 
  -4   7  11        0.90       -1.01      2.35 o 
  -3   7  11        0.42       -1.84      1.78 o 
  -2   7  11       28.82       30.00      2.39 o 
  -1   7  11        0.71        2.20      1.85 o 
   0   7  11       57.21       59.55      3.57 o 
   1   7  11        0.69        3.30      1.76 o 
   2   7  11        0.87       -1.06      2.66 o 
   3   7  11        7.14        6.67      2.56 o 
   4   7  11        1.42        0.32      2.42 o 
  -4   8  11        3.53        2.04      2.47 o 
  -3   8  11        2.32        5.75      2.30 o 
  -2   8  11        0.03       -0.86      1.92 o 
  -1   8  11       12.54       14.86      2.20 o 
   0   8  11       29.65       33.44      2.41 o 
   1   8  11        0.33        3.00      1.94 o 
   2   8  11       16.97       24.03      2.98 o 
   3   8  11       15.30       14.09      2.94 o 
  -4   9  11       33.63       33.61      4.01 o 
  -3   9  11      248.71      247.42      5.76 o 
  -2   9  11       58.71       66.43      3.39 o 
  -1   9  11       14.31       20.94      3.25 o 
   0   9  11       27.97       23.58      2.47 o 
   1   9  11      102.92      112.11      5.17 o 
   2   9  11        0.61        2.73      3.14 o 
   3   9  11       66.65       71.52      4.32 o 
  -3  10  11        3.97        5.22      2.45 o 
  -2  10  11       83.34       86.09      4.05 o 
  -1  10  11       45.81       51.87      3.45 o 
   0  10  11       21.89       23.37      3.20 o 
   1  10  11        0.22        3.37      2.14 o 
   2  10  11       29.36       36.25      3.95 o 
  -2  11  11        2.16        2.75      2.61 o 
  -1  11  11       14.47       11.98      2.33 o 
   0  11  11       18.19       15.24      3.09 o 
   1  11  11        0.69       -2.08      2.79 o 
  -5   0  12        3.04        0.09      2.75 o 
  -4   0  12       15.43       13.90      3.26 o 
  -3   0  12       86.12       84.08      5.07 o 
  -2   0  12       84.37      102.29      5.45 o 
  -1   0  12       84.22       77.27      4.88 o 
   0   0  12       32.87       31.03      5.16 o 
   1   0  12      102.76      111.84      5.50 o 
   2   0  12      111.53      112.74      6.08 o 
   3   0  12       52.73       46.87      4.25 o 
   4   0  12      165.49      187.44      9.15 o 
  -5   1  12       33.61       33.78      2.81 o 
  -4   1  12        2.64        3.14      2.14 o 
  -3   1  12        1.40       -0.72      1.77 o 
  -2   1  12       15.61       17.83      2.33 o 
  -1   1  12       47.38       48.08      2.90 o 
   0   1  12       38.99       41.97      3.86 o 
   1   1  12       45.06       44.43      2.87 o 
   2   1  12       42.01       45.16      2.87 o 
   3   1  12       34.67       40.71      2.81 o 
   4   1  12        3.35        5.93      2.97 o 
  -5   2  12       15.33       12.17      2.57 o 
  -4   2  12       10.92       13.97      2.52 o 
  -3   2  12        1.19        2.65      2.17 o 
  -2   2  12       24.00       25.63      2.72 o 
  -1   2  12       10.72        8.63      2.06 o 
   0   2  12        0.42       -0.23      1.86 o 
   1   2  12       15.39       12.26      2.20 o 
   2   2  12       86.86       94.16      3.70 o 
   3   2  12        3.47        2.80      2.24 o 
   4   2  12        3.98        1.73      2.90 o 
  -4   3  12       29.44       28.79      2.88 o 
  -3   3  12       32.67       27.73      2.60 o 
  -2   3  12        4.59        1.88      1.92 o 
  -1   3  12       19.28       14.99      2.29 o 
   0   3  12       43.25       41.00      2.79 o 
   1   3  12        0.46        0.78      1.83 o 
   2   3  12       21.98       17.12      2.31 o 
   3   3  12       46.82       51.94      5.07 o 
  -4   4  12       16.28       14.01      2.60 o 
  -3   4  12       20.82       23.42      2.74 o 
  -2   4  12        1.00        2.14      2.00 o 
  -1   4  12        6.09        4.19      2.07 o 
   0   4  12       16.81       15.27      2.32 o 
   1   4  12        7.55        5.82      1.99 o 
   2   4  12       12.53       19.10      2.52 o 
   3   4  12        0.01        2.43      2.86 o 
  -4   5  12        7.06        8.35      3.91 o 
  -3   5  12        1.11        3.23      2.23 o 
  -2   5  12       62.02       63.19      3.85 o 
  -1   5  12        6.74       10.49      2.34 o 
   0   5  12       53.61       56.21      3.40 o 
   1   5  12       30.69       34.79      2.91 o 
   2   5  12       43.84       53.95      3.85 o 
   3   5  12       29.18       32.11      6.86 o 
  -3   6  12       16.06       14.05      2.96 o 
  -2   6  12       43.87       46.84      3.62 o 
  -1   6  12        5.57        5.96      3.64 o 
   0   6  12       31.39       34.71      3.00 o 
   1   6  12       37.57       45.21      4.38 o 
   2   6  12       51.06       54.36      3.45 o 
  -3   7  12        0.28       -3.63      2.42 o 
  -2   7  12       33.22       34.50      3.40 o 
  -1   7  12       44.48       51.96      4.05 o 
   0   7  12        1.85        1.64      2.15 o 
   1   7  12       11.87       10.83      2.72 o 
   2   7  12        7.72        6.96      2.72 o 
  -2   8  12        6.88       -2.00      2.46 o 
  -1   8  12       16.70       15.80      3.68 o 
   0   8  12        1.57        2.01      2.47 o 
   1   8  12        0.09       -3.29      2.26 o 
  -3   1  13        3.59        4.06      2.59 o 
  -2   1  13       50.03       42.46      3.65 o 
  -1   1  13        1.67       -2.00      2.35 o 
   0   1  13       36.68       35.49      3.43 o 
   1   1  13       56.79       54.64      5.48 o 
   2   1  13        9.21        6.54      2.66 o 
  -2   2  13        3.66        6.31      2.63 o 
  -1   2  13       26.13       28.29      3.42 o 
   0   2  13        9.24       14.71      2.92 o 
   1   2  13       27.39       27.05      4.48 o 
  -2   3  13       26.70       24.70      3.21 o 
  -1   3  13       14.64       13.95      2.98 o 
   0   3  13       78.00       70.85      4.20 o 
   1   3  13       33.11       39.22      3.47 o 
  -2   4  13       16.29       11.49      3.18 o 
  -1   4  13       10.74       10.38      2.83 o 
   0   4  13       21.23       26.02      3.18 o 
   1   4  13       31.42       31.76      3.36 o 
  -1   5  13        8.13        7.36      2.73 o 
   0   5  13       33.05       30.31      3.35 o 
                                                 
